# Supplementary material for: Structures of disodium hydrogen citrate mono­hydrate, Na2HC6H5O7(H2O), and di­ammonium sodium citrate, (NH4)2NaC6H5O7, from powder diffraction data
Source: Acta Crystallogr E Crystallogr Commun. 2020 Sep 4;76(Pt 10):1572–8. doi: 10.1107/S2056989020011895 (PMC7534230; doi:10.1107/S2056989020011895)
Supplement: Supplementary file 1 [file e-76-01572-sup1.cif]

##############################################################################
#                                                                            #
# This CIF contains the data in a paper accepted for publication in          #
# Acta Crystallographica Section E. It conforms to the requirements of       #
# Notes for Authors for Acta Crystallographica Section E, and has been       #
# peer reviewed under the auspices of the IUCr Commission on Journals.       #
#                                                                            #
# Full details of the Crystallographic Information File format               #
# are given in the paper "The Crystallographic Information File (CIF):       #
# a New Standard Archive File for Crystallography" by S. R. Hall, F. H.      #
# Allen and I. D. Brown [Acta Cryst. (1991), A47, 655-685].                  #
#                                                                            #
# The current version of the core CIF dictionary is obtainable from          #
# ftp://ftp.iucr.org/pub/cif_core.dic.                                       #
#                                                                            #
# Software is freely available for graphical display of the structure(s)     #
# in this CIF. For information consult the CIF software page                 #
# http://www.iucr.org/resources/cif/software.                                #
#                                                                            #
# This file may be used for bona fide research purposes within the           #
# scientific community so long as proper attribution is given to the journal # 
# article from which it was obtained.                                        #
#                                                                            #
##############################################################################
data_global
_audit_creation_method     "created in GSAS-II"
_journal_data_validation_number     ?
_journal_date_recd_electronic     2020-04-02
_journal_date_accepted     2020-08-28
_journal_name_full     'Acta Crystallographica, Section E'
_journal_year     2020
_journal_volume     76
_journal_issue     10
_journal_page_first     1572
_journal_page_last     1578
_journal_paper_category     GM
_journal_paper_doi     10.1107/S2056989020011895
_journal_coeditor_code     HB7903
_publ_contact_author_name     'James A. Kaduk'
_publ_contact_author_address
;
Department of Chemistry,
North Central College,
131 S. Loomis
St., Naperville IL
60540 USA
;
_publ_contact_author_email     'kaduk@polycrystallography.com'
_publ_contact_author_fax     ?
_publ_contact_author_phone     1-630-605-0274
_publ_section_title
;
Structures of disodium hydrogen citrate monohydrate, Na~2~HC~6~H~5~O~7~(H~2~O),
and diammonium sodium citrate, (NH~4~)~2~NaC~6~H~5~O~7~, from powder
diffraction data
;
_publ_section_title_footnote     .
loop_
    _publ_author_name
    _publ_author_footnote
    _publ_author_address
    'Hong, Jerry' .
;
Illinois Mathematics and Science Academy,
1500 Sullivan Road
Aurora, IL 60506 USA
;
    'Bhaskar, Shivang' .
;
Illinois Mathematics and Science Academy,
1500 Sullivan Road
Aurora IL 60506 USA
;
    'Golab, Joseph T.' .
;
Illinois Mathematics and Science Academy,
1500 Sullivan Road
Aurora, IL 60506 USA
;
    'Kaduk, James A.' .
;
Department of Chemistry,
North Central College,
131 S. Loomis
St., Naperville IL
60540 USA
;
_publ_section_synopsis
;
The crystal structures of disodium hydrogen citrate monohydrate and diammonium
sodium citrate have been solved and refined using laboratory X-ray powder
diffraction data and optimized using density functional techniques.
;
_pd_block_id     2020-05-15T11:47|Kadu1863_1_15_20|KadukJamesA.|NCCPAN
data_I_DFT
_audit_creation_method     'Materials Studio'
_chemical_formula_sum     "C6 H8 Na2 O8"
_chemical_formula_iupac     C6H8Na2O8
_chemical_formula_weight     254.1
_symmetry_cell_setting     orthorhombic
_symmetry_space_group_name_H-M     'Pbca'
loop_
    _symmetry_equiv_pos_as_xyz
    x,y,z
    -x+1/2,-y,z+1/2
    -x,y+1/2,-z+1/2
    x+1/2,-y+1/2,-z
    -x,-y,-z
    x+1/2,y,-z+1/2
    x,-y+1/2,z+1/2
    -x+1/2,y+1/2,z
_cell_length_a     16.9976
_cell_length_b     8.6270
_cell_length_c     12.2926
_cell_angle_alpha     90.0000
_cell_angle_beta     90.0000
_cell_angle_gamma     90.0000
_cell_volume     1808.6
_cell_formula_units_Z     8
_cell_measurement_temperature     ?
loop_
    _atom_site_type_symbol
    _atom_site_label
    _atom_site_fract_x
    _atom_site_fract_y
    _atom_site_fract_z
    _atom_site_U_iso_or_equiv
    _atom_site_adp_type
    _atom_site_occupancy
    C C1 0.09849 0.51407 0.97576 0.02100 Uiso 1.00
    C C2 0.13266 0.38302 1.04450 0.02160 Uiso 1.00
    C C3 0.13337 0.22227 0.98998 0.02160 Uiso 1.00
    C C4 0.19515 0.22163 0.89890 0.02160 Uiso 1.00
    C C5 0.20306 0.07952 0.82860 0.02100 Uiso 1.00
    C C6 0.15362 0.09913 1.07587 0.02100 Uiso 1.00
    H H7 0.09729 0.37727 1.11844 0.02800 Uiso 1.00
    H H8 0.19189 0.41522 1.06874 0.02800 Uiso 1.00
    H H9 0.18141 0.31609 0.84293 0.02800 Uiso 1.00
    H H10 0.25308 0.24597 0.93282 0.02800 Uiso 1.00
    O O11 0.11214 0.65091 1.00468 0.02100 Uiso 1.00
    O O12 0.05644 0.47698 0.89371 0.02100 Uiso 1.00
    O O13 0.26842 0.08179 0.77083 0.02100 Uiso 1.00
    O O14 0.15525 -0.02732 0.82109 0.02100 Uiso 1.00
    O O15 0.21561 0.12544 1.13214 0.02100 Uiso 1.00
    O O16 0.11076 -0.01734 1.08635 0.02100 Uiso 1.00
    O O17 0.05576 0.18923 0.94796 0.02100 Uiso 1.00
    H H18 0.03863 0.29192 0.91925 0.02730 Uiso 1.00
    O O19 0.47399 0.27963 0.27417 0.01010 Uiso 1.00
    Na Na20 0.04909 0.88130 0.92815 0.03710 Uiso 1.00
    Na Na21 0.64839 0.76211 0.82385 0.03710 Uiso 1.00
    H H22 0.46390 0.37886 0.31416 0.04800 Uiso 1.00
    H H23 0.51299 0.30171 0.21905 0.04800 Uiso 1.00
    H H24 0.27350 -0.01033 0.71377 0.02700 Uiso 1.00
loop_
    _geom_bond_atom_site_label_1
    _geom_bond_atom_site_label_2
    _geom_bond_site_symmetry_2
    _geom_bond_distance
    C1 C2 . 1.526
    C1 O11 . 1.255
    C1 O12 . 1.277
    C2 C3 . 1.540
    C2 H7 . 1.091
    C2 H8 . 1.086
    C3 C4 . 1.535
    C3 C6 . 1.537
    C3 O17 . 1.445
    C4 C5 . 1.506
    C4 H9 . 1.092
    C4 H10 . 1.090
    C5 O13 . 1.319
    C5 O14 . 1.232
    C6 O15 . 1.281
    C6 O16 . 1.248
    O13 H24 . 1.064
    O17 H18 . 0.997
    O19 H22 . 1.002
    O19 H23 . 0.967
    H24 O13 . 1.064
loop_
    _geom_hbond_atom_site_label_D
    _geom_hbond_atom_site_label_H
    _geom_hbond_atom_site_label_A
    _geom_hbond_site_symmetry_A
    _geom_hbond_distance_DH
    _geom_hbond_distance_HA
    _geom_hbond_distance_DA
    _geom_hbond_angle_DHA
    O13 H24 O15 2_554 1.06 1.42 2.485 175
    O17 H18 O12 . 1.00 1.62 2.578 179
    O19 H23 O17 4_556 0.97 2.18 3.076 154
    O19 H22 O12 2_564 1.00 1.62 2.615 172
data_kadu1875_publ
_audit_creation_method     "created in GSAS-II"
_pd_block_id     2020-05-15T11:50|(NH4)2NaCitrate_Shivang|KadukJamesA.|Overall
_pd_char_colour     white
_refine_special_details     ?
_refine_ls_restrained_S_all     ?
_refine_ls_restrained_S_obs     ?
_refine_ls_number_constraints     ?
_refine_ls_hydrogen_treatment     refU
_refine_ls_weighting_scheme     sigma
_refine_ls_weighting_details     ?
_refine_ls_shift/su_max     4.244
_refine_ls_extinction_method     ?
_refine_ls_extinction_coef     ?
_computing_molecular_graphics
;
Mercury (Macrae <i>et al.</i>,  2020), DIAMOND (Crystal Impact,
2015)
;
_computing_publication_material     publCIF
_pd_prep_cool_rate     ?
_pd_prep_pressure     ?
_pd_prep_temperature     363
_pd_proc_ls_special_details     ?
data_kadu1875_overall
_pd_block_diffractogram_id
             2020-05-15T11:50|(NH4)2NaCitrate_Shivang|KadukJamesA.|NCCPan_hist_0
_refine_ls_matrix_type     full
_refine_ls_wR_factor_obs     0.06168
_refine_ls_goodness_of_fit_all     3.115
_refine_ls_number_parameters     75
_computing_structure_refinement
;
GSAS-II (Toby & Von Dreele, 2013)
;
loop_
    _pd_phase_block_id
    2020-05-15T11:50|(NH4)2NaCitrate_Shivang|phase_1|KadukJamesA.
    2020-05-15T11:50|(NH4)2NaCitrate_Shivang|phase_0|KadukJamesA.
    2020-05-15T11:50|(NH4)2NaCitrate_Shivang|phase_2|KadukJamesA.
_pd_calc_method     "Rietveld Refinement"
_pd_proc_info_datetime     2020-05-15T11:50
data_II
_pd_block_id     2020-05-15T11:50|(NH4)2NaCitrate_Shivang|phase_0|KadukJamesA.
_chemical_name_systematic     ?
_chemical_name_common     ?
_chemical_formula_moiety     ?
_chemical_formula_sum     "C6 H13 N2 Na O7"
_chemical_formula_structural     ?
_chemical_formula_analytical     ?
_chemical_formula_weight     248.17
_chemical_melting_point     ?
_chemical_compound_source     ?
_symmetry_cell_setting     monoclinic
_symmetry_space_group_name_H-M     "P 21/n"
_symmetry_space_group_name_Hall     ?
loop_
    _space_group_symop_id
    _space_group_symop_operation_xyz
    1 x,y,z
    2 1/2-x,1/2+y,1/2-z
    3 -x,-y,-z
    4 1/2+x,1/2-y,1/2+z
_cell_length_a     13.0895(19)
_cell_length_b     5.6403(3)
_cell_length_c     14.822(2)
_cell_angle_alpha     90
_cell_angle_beta     111.112(4)
_cell_angle_gamma     90
_cell_volume     1020.83(10)
_cell_formula_units_Z     4
_cell_measurement_temperature     304
_cell_special_details     ?
_exptl_crystal_density_diffrn     1.6147
_exptl_crystal_density_meas     ?
_exptl_crystal_density_method     ?
_exptl_crystal_F_000     ?
_pd_char_particle_morphology     ?
_diffrn_measurement_device_type     'PANalytical Empyrean'
_pd_meas_scan_method     step
_refine_ls_number_restraints     29
_computing_structure_solution     ?
_pd_phase_name     Diammoniumsodiumcitrate
_pd_proc_ls_pref_orient_corr
;
Simple spherical harmonic correction Order = 2
    Coefficients:  0:0:C(2,-2) = 0.0720; 0:0:C(2,0) = 0.0861;
    0:0:C(2,2) = -0.0293;
;
_pd_proc_ls_profile_function
;
  Crystallite size in microns with "isotropic" model:
  parameters: Size, G/L mix
    3.7(16), 1.000,
  Microstrain, "isotropic" model (10^6^ * delta Q/Q)
    parameters: Mustrain, G/L mix
    100.000, 1.000,
;
_pd_spec_mount_mode     transmission
_pd_spec_mounting     'glass capillary'
_pd_spec_shape     cylinder
_pd_spec_size_axial     12
_pd_spec_size_equat     0.7
_pd_spec_size_thick     0.7
loop_
    _atom_site_type_symbol
    _atom_site_label
    _atom_site_fract_x
    _atom_site_fract_y
    _atom_site_fract_z
    _atom_site_U_iso_or_equiv
    _atom_site_adp_type
    _atom_site_occupancy
    _atom_site_symmetry_multiplicity
    C C1 0.3245(9) -0.1347(13) -0.0540(4) 0.0376(19) Uiso 1.000 4
    C C2 0.4091(8) -0.2749(16) 0.0265(4) 0.025(5) Uiso 1.000 4
    C C3 0.4171(4) -0.2134(12) 0.1306(4) 0.025 Uiso 1.000 4
    C C4 0.5123(6) -0.3478(19) 0.2064(4) 0.025 Uiso 1.000 4
    C C5 0.5063(11) -0.3558(15) 0.3071(5) 0.0376 Uiso 1.000 4
    C C6 0.3075(6) -0.2837(13) 0.1436(9) 0.0376 Uiso 1.000 4
    H H7 0.39850 -0.42995 0.01772 0.032 Uiso 1.000 4
    H H8 0.47667 -0.21910 0.02837 0.032 Uiso 1.000 4
    H H9 0.51195 -0.49468 0.18844 0.032 Uiso 1.000 4
    H H10 0.57551 -0.24872 0.21107 0.032 Uiso 1.000 4
    O O11 0.3120(8) 0.0798(12) -0.0330(6) 0.0376 Uiso 1.000 4
    O O12 0.2890(9) -0.2373(16) -0.1363(5) 0.0376 Uiso 1.000 4
    O O13 0.5086(9) -0.5624(16) 0.3416(6) 0.0376 Uiso 1.000 4
    O O14 0.5043(9) -0.1556(18) 0.3462(6) 0.0376 Uiso 1.000 4
    O O15 0.2566(7) -0.1144(17) 0.1649(8) 0.0376 Uiso 1.000 4
    O O16 0.2843(7) -0.5035(14) 0.1339(9) 0.0376 Uiso 1.000 4
    O O17 0.4375(7) 0.0334(13) 0.1467(7) 0.0376 Uiso 1.000 4
    H H18 0.40000 0.10000 0.10000 0.0489 Uiso 1.000 4
    Na Na19 0.6357(6) -0.1785(14) 0.7351(6) 0.033(3)   Uiso 1.000 4
    N N20 0.3773(10) 0.727(2)   -0.5343(9) 0.025(5) Uiso 1.000 4
    N N21 0.1886(10) 0.361(3)   -0.1861(9) 0.025 Uiso 1.000 4
    H H22 0.42431 0.64858 0.53506 0.033 Uiso 1.000 4
    H H23 0.33915 0.83022 0.45187 0.033 Uiso 1.000 4
    H H24 0.44313 0.75229 0.42362 0.033 Uiso 1.000 4
    H H25 0.34392 0.55514 0.42310 0.033 Uiso 1.000 4
    H H26 0.22251 0.23759 0.86521 0.033 Uiso 1.000 4
    H H27 0.22667 0.52482 0.83677 0.033 Uiso 1.000 4
    H H28 0.17884 0.32689 0.74675 0.033 Uiso 1.000 4
    H H29 0.10441 0.39477 0.81568 0.033 Uiso 1.000 4
_geom_special_details     ?
loop_
    _geom_bond_atom_site_label_1
    _geom_bond_atom_site_label_2
    _geom_bond_site_symmetry_1
    _geom_bond_site_symmetry_2
    _geom_bond_distance
    _geom_bond_publ_flag
    C1 C2 1_555 1_555 1.524(3)   no
    C1 O11 1_555 1_555 1.275(3)   no
    C1 O12 1_555 1_555 1.277(3)   no
    C2 C1 1_555 1_555 1.524(3)   no
    C2 C3 1_555 1_555 1.549(3)   no
    C2 H7 1_555 1_555 0.887(10) no
    C2 H8 1_555 1_555 0.930(11) no
    C3 C2 1_555 1_555 1.549(3)   no
    C3 C4 1_555 1_555 1.543(3)   no
    C3 C6 1_555 1_555 1.565(3)   no
    C3 O17 1_555 1_555 1.422(3)   no
    C3 H24 1_555 1_545 1.189(5) no
    C4 C3 1_555 1_555 1.543(3)   no
    C4 C5 1_555 1_555 1.524(3)   no
    C4 H9 1_555 1_555 0.869(10) no
    C4 H10 1_555 1_555 0.980(10) no
    C5 C4 1_555 1_555 1.524(3)   no
    C5 O13 1_555 1_555 1.268(3)   no
    C5 O14 1_555 1_555 1.274(3)   no
    C6 C3 1_555 1_555 1.565(3)   no
    C6 O15 1_555 1_555 1.268(3)   no
    C6 O16 1_555 1_555 1.272(3)   no
    C6 H24 1_555 1_545 0.678(7) no
    H7 C2 1_555 1_555 0.887(10) no
    H7 H8 1_555 1_555 1.53943 no
    H8 C2 1_555 1_555 0.930(11) no
    H8 H7 1_555 1_555 1.53943 no
    H9 C4 1_555 1_555 0.869(10) no
    H9 H10 1_555 1_555 1.59004 no
    H10 C4 1_555 1_555 0.980(10) no
    H10 H9 1_555 1_555 1.59004 no
    O11 C1 1_555 1_555 1.275(3)   no
    O11 H27 1_555 1_554 1.666(7) no
    O12 C1 1_555 1_555 1.277(3)   no
    O13 C5 1_555 1_555 1.268(3)   no
    O13 Na19 1_555 3_646 2.335(12) no
    O14 C5 1_555 1_555 1.274(3)   no
    O14 Na19 1_555 3_656 2.602(15) no
    O15 C6 1_555 1_555 1.268(3)   no
    O15 Na19 1_555 3_656 2.325(11) no
    O15 Na19 1_555 4_555 2.477(11) no
    O15 H24 1_555 1_545 1.262(5) no
    O16 C6 1_555 1_555 1.272(3)   no
    O16 Na19 1_555 3_646 2.572(12) no
    O17 C3 1_555 1_555 1.422(3)   no
    O17 H18 1_555 1_555 0.785(10) no
    O17 Na19 1_555 3_656 2.422(10) no
    H18 O17 1_555 1_555 0.785(10) no
    Na19 O13 1_555 3_646 2.335(12) no
    Na19 O14 1_555 3_656 2.602(15) no
    Na19 O15 1_555 3_656 2.325(11) no
    Na19 O15 1_555 4_656 2.477(11) no
    Na19 O16 1_555 3_646 2.572(12) no
    Na19 O17 1_555 3_656 2.422(10) no
    N20 H22 1_555 1_554 0.881(13) no
    N20 H23 1_555 1_554 0.963(13) no
    N20 H25 1_555 1_554 1.077(12) no
    N20 H29 1_555 2_554 1.133(12) no
    N21 H26 1_555 1_554 1.015(12) no
    N21 H27 1_555 1_554 1.107(14) no
    N21 H28 1_555 1_554 1.104(13) no
    H22 N20 1_555 1_556 0.881(13) no
    H22 H23 1_555 1_555 1.65065 no
    H22 H25 1_555 1_555 1.54307 no
    H22 H29 1_555 2_555 1.1533 no
    H23 N20 1_555 1_556 0.963(13) no
    H23 H22 1_555 1_555 1.65065 no
    H23 H25 1_555 1_555 1.39173 no
    H23 H29 1_555 2_555 1.03575 no
    H24 C3 1_555 1_565 1.189(5) no
    H24 C6 1_555 1_565 0.678(7) no
    H24 O15 1_555 1_565 1.262(5) no
    H25 N20 1_555 1_556 1.077(12) no
    H25 H22 1_555 1_555 1.54307 no
    H25 H23 1_555 1_555 1.39173 no
    H26 N21 1_555 1_556 1.015(12) no
    H27 O11 1_555 1_556 1.666(7) no
    H27 N21 1_555 1_556 1.107(14) no
    H27 H28 1_555 1_555 1.27722 no
    H28 N21 1_555 1_556 1.104(13) no
    H28 H27 1_555 1_555 1.27722 no
    H29 N20 1_555 2_544 1.133(12) no
    H29 H22 1_555 2_545 1.1533 no
    H29 H23 1_555 2_545 1.03575 no
loop_
    _geom_angle_atom_site_label_1
    _geom_angle_atom_site_label_2
    _geom_angle_atom_site_label_3
    _geom_angle_site_symmetry_1
    _geom_angle_site_symmetry_2
    _geom_angle_site_symmetry_3
    _geom_angle
    _geom_angle_publ_flag
    C2 C1 O11 1_555 1_555 1_555 115.0(3)   no
    C2 C1 O12 1_555 1_555 1_555 115.1(3)   no
    O11 C1 O12 1_555 1_555 1_555 129.0(3)   no
    C1 C2 C3 1_555 1_555 1_555 115.7(3)   no
    C1 C2 H7 1_555 1_555 1_555 111.5(7) no
    C3 C2 H7 1_555 1_555 1_555 108.5(6) no
    C1 C2 H8 1_555 1_555 1_555 105.2(8) no
    C3 C2 H8 1_555 1_555 1_555 99.9(6) no
    H7 C2 H8 1_555 1_555 1_555 115.7(6) no
    C2 C3 C4 1_555 1_555 1_555 111.2(3)   no
    C2 C3 O17 1_555 1_555 1_555 109.1(3)   no
    C4 C3 O17 1_555 1_555 1_555 107.8(3)   no
    C2 C3 H24 1_555 1_555 1_545 109.1(4) no
    C4 C3 H24 1_555 1_555 1_545 127.4(4) no
    O17 C3 H24 1_555 1_555 1_545 89.1(4) no
    C3 C4 C5 1_555 1_555 1_555 114.5(3)   no
    C3 C4 H9 1_555 1_555 1_555 109.4(6) no
    C5 C4 H9 1_555 1_555 1_555 106.0(6) no
    C3 C4 H10 1_555 1_555 1_555 102.2(6) no
    C5 C4 H10 1_555 1_555 1_555 106.7(7) no
    H9 C4 H10 1_555 1_555 1_555 118.4(7) no
    C4 C5 O13 1_555 1_555 1_555 114.8(3)   no
    C4 C5 O14 1_555 1_555 1_555 115.9(3)   no
    O13 C5 O14 1_555 1_555 1_555 129.2(3)   no
    O15 C6 O16 1_555 1_555 1_555 129.5(3)   no
    O15 C6 H24 1_555 1_555 1_545 74.0(5) no
    O16 C6 H24 1_555 1_555 1_545 152.5(12) no
    C5 O13 Na19 1_555 1_555 3_646 118.8(10) no
    C6 O15 Na19 1_555 1_555 3_656 116.2(6) no
    C6 O15 H24 1_555 1_555 1_545 31.1(3) no
    Na19 O15 H24 3_656 1_555 1_545 96.1(5) no
    C3 O17 H18 1_555 1_555 1_555 107.5(7) no
    O13 Na19 O15 3_646 1_555 3_656 162.5(5) no
    H22 N20 H23 1_554 1_555 1_554 127.1(13) no
    H22 N20 H25 1_554 1_555 1_554 103.6(13) no
    H23 N20 H25 1_554 1_555 1_554 85.9(10) no
    H22 N20 H29 1_554 1_555 2_554 68.6(8) no
    H23 N20 H29 1_554 1_555 2_554 58.6(7) no
    H25 N20 H29 1_554 1_555 2_554 98.2(10) no
    H26 N21 H27 1_554 1_555 1_554 108.3(13) no
    H26 N21 H28 1_554 1_555 1_554 106.3(13) no
    H27 N21 H28 1_554 1_555 1_554 70.6(9) no
    N20 H22 H29 1_556 1_555 2_555 66.1(8) no
    N20 H23 H29 1_556 1_555 2_555 69.0(7) no
    C3 H24 C6 1_565 1_555 1_565 110.9(7) no
    C3 H24 O15 1_565 1_555 1_565 156.2(6) no
    C6 H24 O15 1_565 1_555 1_565 75.0(4) no
    N21 H27 H28 1_556 1_555 1_555 54.6(7) no
    N21 H28 H27 1_556 1_555 1_555 54.8(7) no
    N20 H29 H22 2_544 1_555 2_545 45.3(7) no
    N20 H29 H23 2_544 1_555 2_545 52.5(7) no
    H22 H29 H23 2_545 1_555 2_545 97.74 no
data_II_imp1
_pd_block_id     2020-05-15T11:50|(NH4)2NaCitrate_Shivang|phase_2|KadukJamesA.
_chemical_name_systematic     ?
_chemical_name_common     ?
_chemical_formula_moiety     ?
_chemical_formula_sum     "C6 H8 Na2 O8"
_chemical_formula_structural     ?
_chemical_formula_analytical     ?
_chemical_formula_weight     254.1
_chemical_melting_point     ?
_chemical_compound_source     ?
_symmetry_cell_setting     orthorhombic
_symmetry_space_group_name_H-M     "P b c a"
_symmetry_space_group_name_Hall     ?
loop_
    _space_group_symop_id
    _space_group_symop_operation_xyz
    1 x,y,z
    2 1/2-x,1/2+y,z
    3 x,1/2-y,1/2+z
    4 1/2-x,-y,1/2+z
    5 -x,-y,-z
    6 1/2+x,1/2-y,-z
    7 -x,1/2+y,1/2-z
    8 1/2+x,y,1/2-z
_cell_length_a     17.204(13)
_cell_length_b     8.542(7)
_cell_length_c     12.304(9)
_cell_angle_alpha     90
_cell_angle_beta     90
_cell_angle_gamma     90
_cell_volume     1808.2(16)
_cell_formula_units_Z     8
_cell_measurement_temperature     304
_cell_special_details     ?
_exptl_crystal_density_diffrn     1.8668
_exptl_crystal_density_meas     ?
_exptl_crystal_density_method     ?
_exptl_crystal_F_000     ?
_pd_char_particle_morphology     ?
_computing_structure_solution     ?
_pd_phase_name     Na2HC6H5O7(H2O)1
_pd_proc_ls_pref_orient_corr
                       "March-Dollase correction coef. = 1.000 axis = [0, 0, 1]"
_pd_proc_ls_profile_function
;
  Crystallite size in microns with "isotropic" model:
  parameters: Size, G/L mix
    1.000, 1.000,
  Microstrain, "isotropic" model (10^6^ * delta Q/Q)
    parameters: Mustrain, G/L mix
    1000.000, 1.000,
;
loop_
    _atom_site_type_symbol
    _atom_site_label
    _atom_site_fract_x
    _atom_site_fract_y
    _atom_site_fract_z
    _atom_site_U_iso_or_equiv
    _atom_site_adp_type
    _atom_site_occupancy
    _atom_site_symmetry_multiplicity
    C C1 0.20530 0.07620 0.16930 0.018 Uiso 1.000 8
    C C2 0.19420 0.22000 0.09980 0.018 Uiso 1.000 8
    C C3 0.13112 0.21770 0.01070 0.018 Uiso 1.000 8
    C C4 0.12960 0.37930 -0.04170 0.018 Uiso 1.000 8
    C C5 0.09300 0.50710 0.02830 0.018 Uiso 1.000 8
    C C6 0.15710 0.09790 -0.07630 0.018 Uiso 1.000 8
    H H7 0.24819 0.25822 0.07204 0.024 Uiso 1.000 8
    H H8 0.18236 0.30440 0.15185 0.024 Uiso 1.000 8
    H H9 0.17863 0.41770 -0.05810 0.024 Uiso 1.000 8
    H H10 0.09479 0.37506 -0.09986 0.024 Uiso 1.000 8
    O O11 0.15210 -0.02310 0.17960 0.018 Uiso 1.000 8
    O O12 0.26510 0.08280 0.22980 0.018 Uiso 1.000 8
    O O13 0.10650 0.64490 0.00320 0.018 Uiso 1.000 8
    O O14 0.05770 0.46920 0.11270 0.018 Uiso 1.000 8
    O O15 0.11604 -0.02130 -0.08380 0.018 Uiso 1.000 8
    O O16 0.21778 0.12760 -0.12890 0.018 Uiso 1.000 8
    O O17 0.05818 0.17660 0.05080 0.018 Uiso 1.000 8
    H H18 0.05800 0.27050 0.07740 0.024 Uiso 1.000 8
    O O19 0.02810 0.72330 0.22740 0.025 Uiso 1.000 8
    Na Na20 0.65196 0.73330 0.67230 0.032 Uiso 1.000 8
    Na Na21 0.95010 0.11740 0.92864 0.032 Uiso 1.000 8
    H H22 0.03370 0.63860 0.19410 0.039 Uiso 1.000 8
    H H23 0.00030 0.70780 0.29040 0.039 Uiso 1.000 8
    H H24 0.27170 0.00820 0.27920 0.025 Uiso 1.000 8
_geom_special_details     ?
loop_
    _geom_bond_atom_site_label_1
    _geom_bond_atom_site_label_2
    _geom_bond_site_symmetry_1
    _geom_bond_site_symmetry_2
    _geom_bond_distance
    _geom_bond_publ_flag
    C1 C2 1_555 1_555 1.50884 no
    C1 O11 1_555 1_555 1.25428 no
    C1 O12 1_555 1_555 1.27112 no
    C2 C1 1_555 1_555 1.50884 no
    C2 C3 1_555 1_555 1.54273 no
    C2 H7 1_555 1_555 1.04211 no
    C2 H8 1_555 1_555 0.98561 no
    C3 C2 1_555 1_555 1.54273 no
    C3 C4 1_555 1_555 1.52377 no
    C3 C6 1_555 1_555 1.54691 no
    C3 O17 1_555 1_555 1.39332 no
    C3 H18 1_555 1_555 1.56825 no
    C4 C3 1_555 1_555 1.52377 no
    C4 C5 1_555 1_555 1.52646 no
    C4 H9 1_555 1_555 0.92726 no
    C4 H10 1_555 1_555 0.93385 no
    C5 C4 1_555 1_555 1.52646 no
    C5 O13 1_555 1_555 1.2389 no
    C5 O14 1_555 1_555 1.24583 no
    C6 C3 1_555 1_555 1.54691 no
    C6 O15 1_555 1_555 1.24268 no
    C6 O16 1_555 1_555 1.2542 no
    H7 C2 1_555 1_555 1.04211 no
    H7 H8 1_555 1_555 1.55003 no
    H8 C2 1_555 1_555 0.98561 no
    H8 H7 1_555 1_555 1.55003 no
    H9 C4 1_555 1_555 0.92726 no
    H9 H10 1_555 1_555 1.57388 no
    H10 C4 1_555 1_555 0.93385 no
    H10 H9 1_555 1_555 1.57388 no
    O11 C1 1_555 1_555 1.25428 no
    O11 Na20 1_555 6_566 2.55826 no
    O11 Na21 1_555 5_656 2.34819 no
    O12 C1 1_555 1_555 1.27112 no
    O12 Na20 1_555 5_666 2.44023 no
    O12 H24 1_555 1_555 0.88794 no
    O13 C5 1_555 1_555 1.2389 no
    O13 Na20 1_555 8_556 2.41764 no
    O13 Na21 1_555 5_666 2.40296 no
    O14 C5 1_555 1_555 1.24583 no
    O14 H18 1_555 1_555 1.752 no
    O15 C6 1_555 1_555 1.24268 no
    O15 Na20 1_555 8_546 2.44168 no
    O15 Na21 1_555 5_656 2.36927 no
    O16 C6 1_555 1_555 1.2542 no
    O16 Na20 1_555 7_656 2.47433 no
    O16 H24 1_555 4_554 1.63004 no
    O17 C3 1_555 1_555 1.39332 no
    O17 H18 1_555 1_555 0.86631 no
    O17 Na21 1_555 1_454 2.44384 no
    O17 Na21 1_555 5_656 2.52809 no
    H18 C3 1_555 1_555 1.56825 no
    H18 O14 1_555 1_555 1.752 no
    H18 O17 1_555 1_555 0.86631 no
    O19 Na20 1_555 6_576 2.4902 no
    O19 Na21 1_555 5_666 2.38299 no
    O19 H22 1_555 1_555 0.83704 no
    O19 H23 1_555 1_555 0.92042 no
    Na20 O11 1_555 6_666 2.55826 no
    Na20 O12 1_555 5_666 2.44023 no
    Na20 O13 1_555 8_656 2.41764 no
    Na20 O15 1_555 8_666 2.44168 no
    Na20 O16 1_555 7_666 2.47433 no
    Na20 O19 1_555 6_676 2.4902 no
    Na21 O11 1_555 5_656 2.34819 no
    Na21 O13 1_555 5_666 2.40296 no
    Na21 O15 1_555 5_656 2.36927 no
    Na21 O17 1_555 1_656 2.44384 no
    Na21 O17 1_555 5_656 2.52809 no
    Na21 O19 1_555 5_666 2.38299 no
    Na21 Na21 1_555 5_757 3.17087 no
    Na21 H22 1_555 5_666 2.58895 no
    H22 O19 1_555 1_555 0.83704 no
    H22 Na21 1_555 5_666 2.58895 no
    H22 H23 1_555 1_555 1.44347 no
    H23 O19 1_555 1_555 0.92042 no
    H23 H22 1_555 1_555 1.44347 no
    H24 O12 1_555 1_555 0.88794 no
    H24 O16 1_555 4_555 1.63004 no
loop_
    _geom_angle_atom_site_label_1
    _geom_angle_atom_site_label_2
    _geom_angle_atom_site_label_3
    _geom_angle_site_symmetry_1
    _geom_angle_site_symmetry_2
    _geom_angle_site_symmetry_3
    _geom_angle
    _geom_angle_publ_flag
    C2 C1 O11 1_555 1_555 1_555 121.028 no
    C2 C1 O12 1_555 1_555 1_555 113.469 no
    O11 C1 O12 1_555 1_555 1_555 124.153 no
    C1 C2 C3 1_555 1_555 1_555 118.779 no
    C1 C2 H7 1_555 1_555 1_555 109.148 no
    C3 C2 H7 1_555 1_555 1_555 113.456 no
    C1 C2 H8 1_555 1_555 1_555 104.677 no
    C3 C2 H8 1_555 1_555 1_555 109.009 no
    H7 C2 H8 1_555 1_555 1_555 99.673 no
    C2 C3 C4 1_555 1_555 1_555 107.531 no
    C2 C3 C6 1_555 1_555 1_555 107.275 no
    C4 C3 C6 1_555 1_555 1_555 108.146 no
    C2 C3 O17 1_555 1_555 1_555 112.649 no
    C4 C3 O17 1_555 1_555 1_555 111.263 no
    C6 C3 O17 1_555 1_555 1_555 109.791 no
    C3 C4 C5 1_555 1_555 1_555 114.595 no
    C3 C4 H9 1_555 1_555 1_555 113.387 no
    C5 C4 H9 1_555 1_555 1_555 104.184 no
    C3 C4 H10 1_555 1_555 1_555 107.465 no
    C5 C4 H10 1_555 1_555 1_555 101.28 no
    H9 C4 H10 1_555 1_555 1_555 115.487 no
    C4 C5 O13 1_555 1_555 1_555 117.484 no
    C4 C5 O14 1_555 1_555 1_555 119.051 no
    O13 C5 O14 1_555 1_555 1_555 123.099 no
    C3 C6 O15 1_555 1_555 1_555 115.416 no
    C3 C6 O16 1_555 1_555 1_555 117.631 no
    O15 C6 O16 1_555 1_555 1_555 126.91 no
    C1 O11 Na21 1_555 1_555 5_656 136.141 no
    C1 O12 H24 1_555 1_555 1_555 118.201 no
    C6 O15 Na21 1_555 1_555 5_656 119.805 no
    C3 O17 H18 1_555 1_555 1_555 84.475 no
    H22 O19 H23 1_555 1_555 1_555 110.349 no
    O11 Na21 O15 5_656 1_555 5_656 88.773 no
    O11 Na21 Na21 5_656 1_555 5_757 120.17 no
    O15 Na21 Na21 5_656 1_555 5_757 66.085 no
data_kadu1875_pwd_0
_pd_block_id
             2020-05-15T11:50|(NH4)2NaCitrate_Shivang|KadukJamesA.|NCCPan_hist_0
_exptl_special_details     ?
_diffrn_ambient_temperature     304
_diffrn_source     'sealed X-ray tube'
_diffrn_radiation_type     K\a~1,2~
loop_
    _diffrn_radiation_wavelength
    0.70932
    0.71361
_diffrn_radiation_monochromator     ?
_diffrn_measurement_device_type     'PANalytical Empyrean'
_diffrn_detector     'Si strip'
_pd_instr_dist_src/mono     ?
_pd_instr_dist_mono/spec     ?
_pd_instr_dist_src/spec     240
_pd_instr_dist_spec/anal     ?
_pd_instr_dist_anal/detc     ?
_pd_instr_dist_spec/detc     240
_pd_instr_location     '107 WSC North Central College'
_diffrn_radiation_probe     x-ray
loop_
    _refln_index_h
    _refln_index_k
    _refln_index_l
    _pd_refln_phase_id
    _refln_F_squared_meas
    _refln_F_squared_calc
    _refln_phase_calc
    _refln_d_spacing
    _gsas_i100_meas
    4 7 5 2 152.9089 59.2086 -180.0 8.60190 0.00
    1 1 1 2 87.8231 602.9005  0.0 6.49725 0.00
    0 0 2 2 41518.5014 15778.9068 0.0 6.15221 0.15
    2 1 0 2 173.7372 114.1472 -180.0 6.06119 0.00
    1 0 2 2 46.3695 58.2170 180.0 5.79294 0.00
    2 1 1 2 13.1730 14.9372 -180.0 5.43728 0.00
    2 0 2 2 17865.5644 16969.2039  0.0 5.00406 0.09
    1 1 2 2 164.2631 235.7324 180.0 4.79442 0.00
    3 1 1 2 2015.7589 1946.7264 -180.0 4.44035 0.02
    2 1 2 2 12167.7092 11487.6223 180.0 4.31773 0.09
    4 0 0 2 18293.8301 15951.5725 -180.0 4.30095 0.03
    0 2 0 2 126.5718 85.5607 0.0 4.27102 0.00
    3 0 2 2 10225.0449 5978.1099 180.0 4.19485 0.04
    0 2 1 2 242.2110 207.6507 180.0 4.03486 0.00
    1 2 1 2 7159.6060 6794.4561 -180.0 3.92826 0.04
    4 1 0 2 6253.9939 7843.5430 0.0 3.84149 0.02
    2 2 0 2 916.7733 1086.6283 180.0 3.82543 0.00
    3 1 2 2 1734.3809 4086.8792 0.0 3.76532 0.01
    4 1 1 2 1026.6201 1332.0394  0.0 3.66693 0.01
    2 2 1 2 326.3285 425.8019 0.0 3.65295 0.00
    1 1 3 2 1435.5834 1542.4398 -180.0 3.61482 0.01
    4 0 2 2 31980.9563 38881.7974 -180.0 3.52498 0.08
    0 2 2 2 90.5580 135.8258  0.0 3.50845 0.00
    1 2 2 2 1516.3586 1181.4399 -180.0 3.43769 0.01
    2 1 3 2 6786.2146 3634.3215  0.0 3.39686 0.03
    3 2 1 2 1904.1146 2176.2757  0.0 3.29989 0.01
    4 1 2 2 583.2104 657.7525  0.0 3.25844 0.00
    2 2 2 2 7222.9717 7990.9952 0.0 3.24862 0.03
    3 1 3 2 13895.4263 14951.7593 0.0 3.10746 0.05
    5 1 1 2 6388.9877 5911.5891 0.0 3.08934 0.02
    0 0 4 2 55.0178 43.5343 -180.0 3.07611 0.00
    1 0 4 2 1083.0560 996.0691 0.0 3.02808 0.00
    4 2 0 2 1216.9666 1114.3761 180.0 3.03059 0.00
    5 0 2 2 36008.4096 40425.1891 -180.0 3.00301 0.06
    3 2 2 2 287.5820 322.8042 180.0 2.99277 0.00
    0 2 3 2 9691.0480 10597.9102 0.0 2.95830 0.02
    4 2 1 2 1548.8238 1813.4902 180.0 2.94265 0.01
    1 2 3 2 1911.7522 2033.1345 0.0 2.91551 0.01
    2 0 4 2 4850.4572 4043.7282 0.0 2.89647 0.01
    6 0 0 2 910.7743 718.5066 180.0 2.86730 0.00
    1 1 4 2 390.7865 334.8492  0.0 2.85406 0.00
    5 1 2 2 2.0002 1.9011 0.0 2.83304 0.00
    4 1 3 2 530.8117 519.4393 180.0 2.80375 0.00
    2 2 3 2 132.3774 131.6258 180.0 2.79749 0.00
    2 1 4 2 522.8883 511.3984  0.0 2.74306 0.00
    1 3 1 2 2472.9960 2558.4944 180.0 2.73867 0.01
    4 2 2 2 162.6413 188.6292 180.0 2.71864 0.00
    6 1 0 2 1160.2698 1347.3775 180.0 2.71825 0.00
    3 0 4 2 6521.0933 7311.0960 180.0 2.71074 0.01
    2 3 0 2 467.2170 499.7838 180.0 2.70310 0.00
    6 1 1 2 898.6644 1006.7198  0.0 2.65425 0.00
    2 3 1 2 731.9670 852.4285 0.0 2.64015 0.00
    3 2 3 2 9221.0492 10605.0659 -180.0 2.62909 0.02
    5 2 1 2 538.9461 654.6637  0.0 2.61808 0.00
    6 0 2 2 7129.2041 12057.3304 180.0 2.59890 0.01
    3 1 4 2 3074.0702 6177.6822 180.0 2.58376 0.01
    1 3 2 2 3903.3764 5635.2509  0.0 2.55535 0.01
    5 1 3 2 23.3361 36.9504 0.0 2.51882 0.00
    4 0 4 2 201.8680 287.8406 180.0 2.50203 0.00
    3 3 1 2 4791.0365 6114.2897 -180.0 2.49721 0.01
    0 2 4 2 3171.3336 3915.7324 -180.0 2.49610 0.00
    6 1 2 2 192.9081 220.5187 -180.0 2.48637 0.00
    2 3 2 2 5044.9309 5038.1916  0.0 2.47477 0.01
    1 2 4 2 21350.1144 20422.1667  0.0 2.47023 0.05
    5 2 2 2 1148.8969 629.8380 0.0 2.45657 0.00
    4 2 3 2 45236.4247 10464.4400  0.0 2.43740 0.10
    4 1 4 2 159.3857 143.1087 -180.0 2.40115 0.00
    2 2 4 2 9207.8551 9423.9598 180.0 2.39721 0.02
    6 2 0 2 9697.2757 9758.2158 180.0 2.38059 0.01
    4 3 0 2 5527.0406 5274.1270 0.0 2.37421 0.01
    3 3 2 2 9918.3309 9140.9621 -180.0 2.35589 0.02
    1 1 5 2 2726.9287 2348.2079 -180.0 2.34268 0.01
    6 2 1 2 1025.2311 883.7089  0.0 2.33725 0.00
    4 3 1 2 5126.3831 4234.6634 0.0 2.33121 0.01
    1 3 3 2 1854.2768 1594.8218 -180.0 2.31764 0.00
    7 1 1 2 37.6023 32.1504 0.0 2.31952 0.00
    5 0 4 2 12786.7644 13425.3649 -180.0 2.29326 0.01
    3 2 4 2 211.7867 225.2480  0.0 2.28869 0.00
    2 1 5 2 444.2523 522.9136  0.0 2.28012 0.00
    7 0 2 2 12918.9061 14985.6734 -180.0 2.28231 0.01
    6 1 3 2 4946.1683 5827.4664 180.0 2.26581 0.01
    2 3 3 2 14110.2624 15730.1323  0.0 2.25702 0.03
    5 2 3 2 758.1135 755.8658  0.0 2.24318 0.00
    6 2 2 2 960.8451 921.6560  0.0 2.22017 0.00
    4 3 2 2 2753.0208 3121.9679  0.0 2.21499 0.01
    5 1 4 2 66.5347 75.7614 -180.0 2.21483 0.00
    7 1 2 2 582.4946 629.1768 -180.0 2.20496 0.00
    3 1 5 2 707.6463 570.4930 0.0 2.18614 0.00
    3 3 3 2 345.8742 324.9593 0.0 2.16575 0.00
    5 3 1 2 2391.6825 2332.0665 180.0 2.15958 0.00
    4 2 4 2 269.4120 266.2764 0.0 2.15886 0.00
    8 0 0 2 28.6130 35.5398 180.0 2.15047 0.00
    0 4 0 2 825.1609 731.2305  0.0 2.13551 0.00
    0 2 5 2 7464.2045 6635.8459 180.0 2.13227 0.01
    1 2 5 2 1387.7802 1201.7378 -180.0 2.11608 0.00
    0 4 1 2 37.9316 28.5598  0.0 2.10406 0.00
    7 2 1 2 1785.8809 1450.5557  0.0 2.09896 0.00
    6 0 4 2 2778.1826 2252.9321 -180.0 2.09742 0.00
    1 4 1 2 4343.2791 3566.7506  0.0 2.08849 0.01
    8 1 0 2 9057.8394 7662.2838 0.0 2.08540 0.01
    1 3 4 2 2400.8714 2257.8908  0.0 2.07433 0.00
    2 4 0 2 403.6402 371.5357 0.0 2.07259 0.00
    4 1 5 2 5257.9805 4804.1034 180.0 2.07216 0.01
    2 2 5 2 1916.1222 1674.0922 0.0 2.06963 0.00
    5 3 2 2 1361.8727 1161.3406 0.0 2.06622 0.00
    6 2 3 2 524.3354 393.3745 -180.0 2.05891 0.00
    4 3 3 2 17181.8942 12660.4988  0.0 2.05477 0.03
    8 1 1 2 6057.2766 4412.5246 180.0 2.05608 0.01
    0 0 6 2 1209.4573 939.6366 180.0 2.05074 0.00
    2 4 1 2 9542.6115 7646.0642  0.0 2.04380 0.02
    7 1 3 2 299.4749 230.3058 180.0 2.04676 0.00
    1 0 6 2 3892.8770 3850.4444 -180.0 2.03632 0.00
    6 1 4 2 7709.1754 7533.3935  0.0 2.03692 0.01
    2 3 4 2 2395.7193 2426.2173 0.0 2.03052 0.00
    8 0 2 2 890.5687 896.5874 -180.0 2.03003 0.00
    5 2 4 2 12124.9011 11618.4503 180.0 2.02043 0.02
    6 3 0 2 0.4911 0.4706 -180.0 2.02040 0.00
    0 4 2 2 8784.1033 8270.0419 180.0 2.01743 0.01
    7 2 2 2 1440.1160 1327.1431 180.0 2.01294 0.00
    1 4 2 2 870.0474 989.8959 180.0 2.00370 0.00
    3 2 5 2 4989.2550 6402.4321 -180.0 1.99858 0.01
    2 0 6 2 4193.7117 5666.1365 -180.0 1.99483 0.00
    6 3 1 2 20.1684 27.4867 -180.0 1.99370 0.00
    1 1 6 2 351.8028 427.6192  0.0 1.98082 0.00
    3 4 1 2 7251.1452 8734.4923 0.0 1.97530 0.01
    8 1 2 2 6511.9747 7844.8945 180.0 1.97502 0.01
    2 4 2 2 2694.4639 2765.8563 -180.0 1.96413 0.00
    3 3 4 2 2129.2765 2177.9671 0.0 1.96330 0.00
    5 1 5 2 1298.0420 1175.3932 0.0 1.94883 0.00
    2 1 6 2 3228.2316 2810.5780 0.0 1.94256 0.00
    5 3 3 2 12.8896 11.2093 180.0 1.93435 0.00
    3 0 6 2 50.4730 42.3320 180.0 1.93098 0.00
    6 3 2 2 533.7555 483.9560  0.0 1.91954 0.00
    7 0 4 2 5092.9642 4607.5047 -180.0 1.92010 0.00
    8 2 0 2 40.3254 36.3741  0.0 1.92074 0.00
    4 4 0 2 7019.6879 6703.8983 180.0 1.91271 0.00
    4 2 5 2 2.4837 2.4221  0.0 1.91038 0.00
    3 4 2 2 2066.9226 2050.2095  0.0 1.90310 0.00
    8 2 1 2 1259.1554 1312.2537 -180.0 1.89776 0.00
    0 4 3 2 4198.7771 4126.7441  0.0 1.89414 0.00
    4 4 1 2 45.2840 45.9509 180.0 1.89001 0.00
    7 2 3 2 766.2121 770.1330  0.0 1.89042 0.00
    3 1 6 2 237.4878 231.6732  0.0 1.88346 0.00
    1 4 3 2 235.9774 224.5418 0.0 1.88276 0.00
    6 2 4 2 0.1338 0.1269 0.0 1.88266 0.00
    4 3 4 2 1268.6655 1156.9066 -180.0 1.87950 0.00
    7 1 4 2 3761.2163 3741.2333 0.0 1.87336 0.00
    8 1 3 2 384.7334 369.2009 180.0 1.85892 0.00
    1 3 5 2 4100.2378 4434.0932  0.0 1.85106 0.01
    4 0 6 2 12204.6301 13189.3685 180.0 1.85108 0.01
    2 4 3 2 312.9499 347.3107 180.0 1.84982 0.00
    0 2 6 2 2102.2467 2353.5163 -180.0 1.84868 0.00
    9 1 1 2 773.1705 837.0578 -180.0 1.84432 0.00
    1 2 6 2 345.9951 402.3506 180.0 1.83810 0.00
    7 3 1 2 10694.8225 12297.9024 0.0 1.83957 0.01
    8 2 2 2 8.7547 9.9560  0.0 1.83347 0.00
    4 4 2 2 823.8018 1034.8124  0.0 1.82648 0.00
    6 1 5 2 2734.3789 3371.0479 180.0 1.82433 0.00
    9 0 2 2 1307.0923 1632.0392  0.0 1.82545 0.00
    2 3 5 2 4975.6811 5916.9238 0.0 1.81973 0.01
    5 2 5 2 2770.3817 3235.8946 -180.0 1.81246 0.00
    6 3 3 2 660.2578 771.2883 0.0 1.81243 0.00
    4 1 6 2 2134.0346 2483.5929 -180.0 1.80909 0.00
    2 2 6 2 106.6694 121.4322  0.0 1.80741 0.00
    3 4 3 2 41.5943 45.1610 -180.0 1.79857 0.00
    5 4 1 2 287.2080 290.8618  0.0 1.79503 0.00
    5 3 4 2 510.6284 459.8527 0.0 1.78602 0.00
    9 1 2 2 1577.3109 1399.7102  0.0 1.78514 0.00
    7 3 2 2 1030.8681 786.8695 0.0 1.78083 0.00
    3 3 5 2 211.7463 171.2031 180.0 1.77087 0.00
    5 0 6 2 8347.5616 8394.5502 180.0 1.76158 0.00
    8 0 4 2 10013.6446 10296.6913  0.0 1.76249 0.01
    3 2 6 2 1919.1147 1852.9690  0.0 1.75951 0.00
    0 4 4 2 500.6542 467.4888 180.0 1.75422 0.00
    7 2 4 2 48.8294 45.7761  0.0 1.75127 0.00
    1 4 4 2 1358.2116 1211.9553 180.0 1.74517 0.00
    5 4 2 2 20.3599 16.7755 180.0 1.74034 0.00
    8 2 3 2 755.6350 618.0183 -180.0 1.73945 0.00
    4 4 3 2 752.6200 648.1921 0.0 1.73348 0.00
    9 2 1 2 1374.2922 1249.6681  0.0 1.72748 0.00
    5 1 6 2 96.0380 85.2852 0.0 1.72528 0.00
    8 1 4 2 3874.0967 3443.0386 -180.0 1.72613 0.00
    2 4 4 2 3.4071 3.6383 0.0 1.71885 0.00
    10 0 0 2 13345.5873 13830.9833 -180.0 1.72038 0.00
    8 3 0 2 3259.4769 3434.2633 180.0 1.71604 0.00
    1 1 7 2 5848.4706 5966.4302 180.0 1.71314 0.01
    6 4 0 2 5911.2631 6005.8206 0.0 1.71269 0.00
    6 2 5 2 697.1909 695.9398  0.0 1.71101 0.00
    4 3 5 2 618.3170 594.3980  0.0 1.70864 0.00
    7 1 5 2 113.3378 108.2122  0.0 1.70402 0.00
    4 2 6 2 5076.1115 5055.1304  0.0 1.69843 0.01
    8 3 1 2 142.5139 141.6422 180.0 1.69959 0.00
    6 4 1 2 647.1165 650.3148 0.0 1.69633 0.00
    9 1 3 2 3899.8092 3886.7094 180.0 1.69802 0.00
    7 3 3 2 1527.1750 1565.8726 -180.0 1.69431 0.00
    2 1 7 2 6632.1000 7038.7542 -180.0 1.68822 0.01
    6 3 4 2 16.2065 16.9992 -180.0 1.68872 0.00
    1 5 1 2 141.5692 166.7456 -180.0 1.68405 0.00
    10 1 0 2 687.4515 767.0627 0.0 1.68651 0.00
    3 4 4 2 1890.5173 1839.9827  0.0 1.67749 0.00
    9 2 2 2 825.1439 802.8292 -180.0 1.67856 0.00
    2 5 0 2 1247.0424 1274.1744  0.0 1.67568 0.00
    10 1 1 2 1468.0870 1557.4479 0.0 1.67089 0.00
    6 0 6 2 4305.6330 3966.5295  0.0 1.66802 0.00
    2 5 1 2 215.7146 202.6412 180.0 1.66035 0.00
    5 4 3 2 926.6430 880.8002 0.0 1.65933 0.00
    1 3 6 2 1681.4908 1464.8475  0.0 1.65633 0.00
    10 0 2 2 1326.4131 1185.5247  0.0 1.65682 0.00
    8 3 2 2 1932.8016 1481.2189  0.0 1.65294 0.00
    6 4 2 2 3354.3604 2758.8165 180.0 1.64995 0.00
    3 1 7 2 64.8433 54.0559 -180.0 1.64899 0.00
    1 5 2 2 4188.1753 3705.8141 180.0 1.63863 0.00
    5 3 5 2 1370.0059 1204.1000 0.0 1.63750 0.00
    6 1 6 2 4102.9334 3618.2396 -180.0 1.63710 0.00
    2 3 6 2 826.6487 844.1794 180.0 1.63377 0.00
    5 2 6 2 3161.0458 3342.9634  0.0 1.62850 0.00
    8 2 4 2 20.2662 21.6023 -180.0 1.62922 0.00
    0 2 7 2 1314.8684 1474.0730 -180.0 1.62549 0.00
    4 4 4 2 2492.3785 3031.5083 0.0 1.62431 0.00
    10 1 2 2 885.7513 951.7123 180.0 1.62651 0.00
    3 5 1 2 839.0001 1114.0584 -180.0 1.62299 0.00
    9 0 4 2 873.3708 1118.7571 0.0 1.62359 0.00
    1 2 7 2 824.1386 1023.0402 -180.0 1.61829 0.00
    2 5 2 2 2397.6723 2988.8052 180.0 1.61678 0.00
    0 4 5 2 1024.0657 1457.8207 0.0 1.61289 0.00
    7 2 5 2 290.8499 356.1930  0.0 1.61059 0.00
    1 4 5 2 40.2420 51.8967 -180.0 1.60585 0.00
    9 2 3 2 95.2612 124.6008 0.0 1.60552 0.00
    3 3 6 2 280.5023 238.6700 180.0 1.59814 0.00
    4 1 7 2 528.2372 441.0610  0.0 1.59839 0.00
    2 2 7 2 217.4692 203.8511 -180.0 1.59723 0.00
    7 4 1 2 84.4836 70.8242 0.0 1.59833 0.00
    10 2 0 2 308.9334 348.6874  0.0 1.59579 0.00
    9 1 4 2 776.4333 939.6015 -180.0 1.59503 0.00
    7 3 4 2 2225.9423 2708.8268 180.0 1.59196 0.00
    8 1 5 2 367.6875 430.8554 180.0 1.59097 0.00
    4 5 0 2 2692.9295 2904.9656 180.0 1.58774 0.00
    2 4 5 2 913.5013 978.6867  0.0 1.58526 0.00
    3 5 2 2 1371.3849 1634.8030  0.0 1.58222 0.00
    8 3 3 2 792.8287 910.2321  0.0 1.58306 0.00
    10 2 1 2 878.7318 1033.1092 -180.0 1.58253 0.00
    6 4 3 2 797.5826 1008.9290 180.0 1.58043 0.00
    4 5 1 2 4900.4890 5788.3739 0.0 1.57468 0.00
    7 0 6 2 16.4621 19.4559  0.0 1.57458 0.00
    9 3 1 2 5226.8064 6209.2674  0.0 1.57402 0.00
    1 5 3 2 609.7150 763.0248 0.0 1.57048 0.00
    3 2 7 2 1798.1335 2049.8975 -180.0 1.56388 0.00
    5 4 4 2 3657.2802 4292.3501  0.0 1.56283 0.00
    6 3 5 2 168.8218 204.6821 0.0 1.56154 0.00
    7 4 2 2 2.1267 2.5688 -180.0 1.55935 0.00
    10 1 3 2 103.8437 126.7361 -180.0 1.55979 0.00
    6 2 6 2 39.8972 43.1100 0.0 1.55373 0.00
    3 4 5 2 569.8461 672.0540 0.0 1.55265 0.00
    4 3 6 2 529.9553 673.2020 0.0 1.55195 0.00
    2 5 3 2 739.3341 1024.4897 0.0 1.55121 0.00
    7 1 6 2 252.3905 396.7111 0.0 1.54849 0.00
    10 2 2 2 151.8811 191.8664  0.0 1.54467 0.00
    5 1 7 2 2717.2462 3935.6126 0.0 1.53970 0.00
    0 0 8 2 1373.2212 1787.9064 180.0 1.53805 0.00
    4 5 2 2 20.9678 26.0449 0.0 1.53736 0.00
    9 3 2 2 1495.3340 1792.5789 -180.0 1.53675 0.00
    1 0 8 2 348.2040 376.3133 0.0 1.53194 0.00
    11 1 1 2 2760.4158 2850.1036 180.0 1.52652 0.00
    3 5 3 2 320.4107 338.6962 180.0 1.52061 0.00
    4 2 7 2 30.9545 32.7563  0.0 1.52052 0.00
    5 5 1 2 809.8538 869.9988 180.0 1.51847 0.00
    9 2 4 2 1508.9557 1620.6414  0.0 1.51763 0.00
    2 0 8 2 621.4055 625.0091 180.0 1.51404 0.00
    8 4 0 2 545.5743 574.9368 0.0 1.51530 0.00
    11 0 2 2 761.0751 810.4250 0.0 1.51577 0.00
    8 2 5 2 1782.3655 1800.0538 180.0 1.51414 0.00
    4 4 5 2 2.2910 2.2089 180.0 1.51019 0.00
    1 1 8 2 2329.8074 2395.6918 -180.0 1.50789 0.00
    8 4 1 2 1156.6158 1240.4162 180.0 1.50394 0.00
    7 4 3 2 854.3333 981.0735 180.0 1.50027 0.00
    10 0 4 2 378.4626 410.5260 0.0 1.50151 0.00
    5 3 6 2 1164.6198 1418.9134 180.0 1.49806 0.00
    8 3 4 2 1422.7255 1719.9435 180.0 1.49862 0.00
    6 4 4 2 46.0264 55.7443  0.0 1.49639 0.00
    2 1 8 2 297.7364 389.9171 180.0 1.49080 0.00
    1 3 7 2 177.3500 235.0350 0.0 1.49010 0.00
    11 1 2 2 511.6574 624.3959 -180.0 1.49245 0.00
    1 5 4 2 474.5487 600.1784 -180.0 1.48793 0.00
    3 0 8 2 636.9923 747.9621 180.0 1.48555 0.00
    10 2 3 2 2458.3460 3032.2705 -180.0 1.48719 0.00
    9 1 5 2 3208.3882 3881.0843 -180.0 1.48658 0.00
    5 5 2 2 105.4348 122.2885 180.0 1.48493 0.00
    7 3 5 2 423.2855 487.6591 -180.0 1.48408 0.00
    8 0 6 2 2264.9961 2609.5144 0.0 1.48410 0.00
    4 5 3 2 1793.6862 2132.0187 0.0 1.48066 0.00
    0 4 6 2 1545.3130 1841.5832 0.0 1.47915 0.00
    9 3 3 2 2919.6523 3476.5718  0.0 1.48012 0.00
    10 1 4 2 663.8335 791.0599  0.0 1.47883 0.00
    7 2 6 2 921.8201 1083.4282 0.0 1.47738 0.00
    6 1 7 2 444.0132 498.4574 180.0 1.47605 0.00
    1 4 6 2 625.8749 658.6165  0.0 1.47371 0.00
    2 3 7 2 0.0457 0.0481  0.0 1.47361 0.00
    2 5 4 2 473.5579 491.2622 -180.0 1.47151 0.00
    10 3 0 2 5.8746 6.0968 0.0 1.47247 0.00
    8 4 2 2 62.2140 64.6233  0.0 1.47133 0.00
    5 2 7 2 142.1457 151.4214 -180.0 1.46974 0.00
    6 5 0 2 764.9210 829.5309 180.0 1.46764 0.00
    3 1 8 2 51.7810 55.3913 -180.0 1.46358 0.00
    8 1 6 2 143.0735 157.1467 0.0 1.46219 0.00
    5 4 5 2 2776.9168 3127.5010 180.0 1.46040 0.00
    10 3 1 2 341.0987 376.0175 180.0 1.46204 0.00
    2 4 6 2 63.5021 72.2704 180.0 1.45776 0.00
    6 5 1 2 411.8630 474.3641  0.0 1.45731 0.00
    11 2 1 2 322.0020 362.3577 -180.0 1.45826 0.00
    4 0 8 2 1751.6118 2297.5959  0.0 1.44824 0.00
    3 3 7 2 270.5870 361.9574  0.0 1.44730 0.00
    0 2 8 2 58.0367 77.4989 180.0 1.44708 0.00
    3 5 4 2 164.1298 214.1095 -180.0 1.44531 0.00
    1 2 8 2 1800.2342 2611.8918 -180.0 1.44199 0.00
    6 3 6 2 1678.9015 2168.7162 -180.0 1.43924 0.00
    11 1 3 2 331.1649 460.1696 180.0 1.44042 0.00
    5 5 3 2 94.5400 104.4772 0.0 1.43365 0.00
    3 4 6 2 721.4817 775.4118 -180.0 1.43227 0.00
    12 0 0 2 6250.7388 6907.6652 180.0 1.43365 0.00
    10 3 2 2 134.3746 142.4797 0.0 1.43203 0.00
    4 1 8 2 1180.0524 986.2000  0.0 1.42786 0.00
    2 2 8 2 198.8547 165.1101 0.0 1.42703 0.00
    6 5 2 2 18.4843 15.4017  0.0 1.42759 0.00
    7 4 4 2 625.5637 522.5320 0.0 1.42782 0.00
    11 2 2 2 6547.5971 5534.7455 0.0 1.42848 0.00
    0 6 0 2 550.5327 462.7179 180.0 1.42367 0.00
    9 2 5 2 204.5375 170.9082 -180.0 1.42332 0.00
    8 4 3 2 2365.5676 1849.9711 -180.0 1.42139 0.00
    10 2 4 2 554.5451 459.1645  0.0 1.41652 0.00
    0 6 1 2 575.7286 516.2770 -180.0 1.41424 0.00
    6 2 7 2 306.8261 276.1425  0.0 1.41407 0.00
    9 4 1 2 171.1747 151.3905 0.0 1.41484 0.00
    4 3 7 2 218.7701 204.8266  0.0 1.41273 0.00
    12 1 0 2 224.6134 203.0323  0.0 1.41387 0.00
    4 5 4 2 985.5402 1003.3770 0.0 1.41088 0.00
    1 6 1 2 0.5273 0.5490 -180.0 1.40948 0.00
    7 1 7 2 110.1749 114.3749 -180.0 1.41012 0.00
    9 3 4 2 219.2929 226.4643 -180.0 1.41041 0.00
    8 3 5 2 371.5426 380.5484 180.0 1.40760 0.00
    6 4 5 2 470.8302 473.7018  0.0 1.40575 0.00
    2 6 0 2 3682.7359 3767.5161  0.0 1.40457 0.00
    5 0 8 2 1877.0645 1943.7091 0.0 1.40415 0.00
    3 2 8 2 450.1532 481.8729 -180.0 1.40310 0.00
    12 1 1 2 16.3042 16.6508 -180.0 1.40463 0.00
    8 2 6 2 2195.7314 2394.8530 180.0 1.40188 0.00
    1 5 5 2 302.5902 316.0148 0.0 1.39873 0.00
    4 4 6 2 502.5736 525.0760 -180.0 1.39874 0.00
    9 0 6 2 242.5807 248.6592 -180.0 1.39828 0.00
    2 6 1 2 64.5327 60.0456 -180.0 1.39550 0.00
    12 0 2 2 2931.0117 2756.6120 180.0 1.39624 0.00
    7 5 1 2 1671.6948 1564.2690  0.0 1.39376 0.00
    11 0 4 2 4141.5137 3863.1039 0.0 1.39414 0.00
    10 1 5 2 67.3964 65.5962  0.0 1.39117 0.00
    0 6 2 2 5612.1867 5450.3462  0.0 1.38702 0.00
    9 4 2 2 697.7707 685.3792  0.0 1.38758 0.00
    2 5 5 2 1635.1192 1527.9191 0.0 1.38507 0.00
    5 1 8 2 154.2585 145.4622 180.0 1.38556 0.00
    10 3 3 2 7.8693 7.4673 0.0 1.38587 0.00
    1 6 2 2 128.6965 117.7443 180.0 1.38253 0.00
    6 5 3 2 353.7420 325.6339 180.0 1.38184 0.00
    11 2 3 2 259.3006 237.1753  0.0 1.38265 0.00
    9 1 6 2 0.6356 0.6203 180.0 1.37992 0.00
    7 3 6 2 173.4996 173.9644  0.0 1.37792 0.00
    12 1 2 2 2155.2943 2162.4322  0.0 1.37795 0.00
    11 1 4 2 310.6706 284.8497 180.0 1.37593 0.00
    3 6 1 2 433.1167 370.5857 180.0 1.37310 0.00
    5 3 7 2 77.6384 72.7833 180.0 1.37172 0.00
    4 2 8 2 589.3132 561.9042  0.0 1.37153 0.00
    5 5 4 2 183.3902 196.6971  0.0 1.37003 0.00
    2 6 2 2 23.2987 25.3163 0.0 1.36933 0.00
    7 5 2 2 570.3924 570.8079 0.0 1.36768 0.00
    3 5 5 2 0.8850 0.8704 0.0 1.36315 0.00
    11 3 1 2 968.9220 1004.7525  0.0 1.36238 0.00
    5 4 6 2 3145.2380 3385.3378  0.0 1.35890 0.00
    8 4 4 2 86.0418 93.7464 -180.0 1.35932 0.00
    0 4 7 2 70.6924 75.5943 -180.0 1.35715 0.00
    12 2 0 2 87.0718 94.3138 0.0 1.35912 0.00
    7 2 7 2 154.7403 173.2367  0.0 1.35578 0.00
    6 0 8 2 3250.4246 3682.7838 180.0 1.35537 0.00
    1 4 7 2 179.0740 211.6198 0.0 1.35295 0.00
    4 6 0 2 1657.9607 1977.9298 -180.0 1.35155 0.00
    1 3 8 2 882.1598 996.3393  0.0 1.34908 0.00
    12 2 1 2 2.9137 3.4526 -180.0 1.35091 0.00
    3 6 2 2 1033.7790 1132.4663 180.0 1.34815 0.00
    7 4 5 2 1.0992 1.2152 0.0 1.34845 0.00
    1 1 9 2 3409.2603 3700.9998 180.0 1.34584 0.00
    0 6 3 2 2210.9045 2434.8805 180.0 1.34495 0.00
    9 4 3 2 373.4461 408.4360 -180.0 1.34547 0.00
    4 6 1 2 2119.8867 2329.2864 -180.0 1.34347 0.00
    8 1 7 2 459.5299 505.8199 180.0 1.34402 0.00
    1 6 3 2 384.5444 409.7220 -180.0 1.34086 0.00
    2 4 7 2 1.7848 1.8747 0.0 1.34057 0.00
    6 1 8 2 28.7787 28.1174 -180.0 1.33862 0.00
    10 4 0 2 177.7102 178.9067 180.0 1.33972 0.00
    10 2 5 2 6.2716 6.1527 0.0 1.33892 0.00
    2 3 8 2 399.9400 393.3974 0.0 1.33680 0.00
    8 5 0 2 1174.4210 1149.6241 0.0 1.33767 0.00
    11 3 2 2 1582.6347 1545.6108 -180.0 1.33799 0.00
    12 1 3 2 318.8632 313.7930  0.0 1.33668 0.00
    4 5 5 2 197.0099 204.3406  0.0 1.33415 0.00
    2 1 9 2 96.2967 100.6630  0.0 1.33365 0.00
    5 2 8 2 1940.5443 2021.7957 0.0 1.33391 0.00
    9 3 5 2 1549.9149 1618.4404 -180.0 1.33375 0.00
    10 4 1 2 343.6373 359.8339 180.0 1.33185 0.00
    2 6 3 2 419.9634 420.8940  0.0 1.32881 0.00
    8 5 1 2 1.5445 1.5926 180.0 1.32983 0.00
    9 2 6 2 283.8113 284.9064 0.0 1.32888 0.00
    7 5 3 2 2.7467 2.7614  0.0 1.32730 0.00
    10 3 4 2 213.7064 212.4058  0.0 1.32815 0.00
    6 3 7 2 14.3323 15.0860  0.0 1.32613 0.00
    12 2 2 2 103.2828 104.3851 0.0 1.32713 0.00
    6 5 4 2 3359.2398 3695.1205 0.0 1.32460 0.00
    11 2 4 2 1174.7658 1275.2082 -180.0 1.32532 0.00
    3 4 7 2 368.1807 345.8987 180.0 1.32067 0.00
    4 6 2 2 27.9465 26.0750  0.0 1.32007 0.00
    3 3 8 2 6.5038 6.6209 -180.0 1.31707 0.00
    10 0 6 2 954.3628 940.2688 0.0 1.31801 0.00
    8 3 6 2 167.4302 173.0633  0.0 1.31606 0.00
    6 4 6 2 1669.6697 1702.6038 0.0 1.31454 0.00
    3 1 9 2 30.7131 30.9391 180.0 1.31406 0.00
    3 6 3 2 52.7307 57.3030 180.0 1.30942 0.00
    1 5 6 2 649.9151 715.4330 0.0 1.30880 0.00
    5 6 1 2 34.9989 38.9000 180.0 1.30806 0.00
    10 4 2 2 2545.5358 2789.9968  0.0 1.30904 0.00
    8 5 2 2 549.3546 617.9919 180.0 1.30713 0.00
    7 0 8 2 1891.0685 2322.2431  0.0 1.30379 0.00
    11 1 5 2 0.4496 0.5518 0.0 1.30448 0.00
    0 2 9 2 1535.1662 1757.0453 180.0 1.30208 0.00
    10 1 6 2 1617.1061 1899.9001 180.0 1.30260 0.00
    5 5 5 2 2.0934 2.3857 0.0 1.29945 0.00
    1 2 9 2 1059.1573 1282.7810 180.0 1.29836 0.00
    11 3 3 2 127.8594 141.9050  0.0 1.30011 0.00
    13 1 1 2 25.4536 28.1004 -180.0 1.30044 0.00
    2 5 6 2 38.7356 47.9416 0.0 1.29758 0.00
    12 0 4 2 323.4906 368.6209 0.0 1.29945 0.00
    8 2 7 2 327.4893 400.7607 0.0 1.29673 0.00
    4 4 7 2 25.9215 26.6106 180.0 1.29425 0.00
    0 6 4 2 15.7341 14.6547 0.0 1.29201 0.00
    6 2 8 2 582.3591 541.5835 180.0 1.29188 0.00
    9 4 4 2 60.8031 57.1332 0.0 1.29246 0.00
    13 0 2 2 1004.3452 997.7928  0.0 1.29378 0.00
    4 3 8 2 3791.5999 3543.8019 180.0 1.29086 0.00
    8 4 5 2 1223.0108 1160.5884 -180.0 1.29030 0.00
    1 6 4 2 0.0375 0.0378  0.0 1.28838 0.00
    7 1 8 2 231.6824 230.8838 -180.0 1.28886 0.00
    12 2 3 2 50.9307 48.6177 180.0 1.29013 0.00
    4 1 9 2 48.3793 48.9106  0.0 1.28802 0.00
    2 2 9 2 799.6463 812.1700 -180.0 1.28741 0.00
    5 6 2 2 1039.9780 1050.8280 0.0 1.28643 0.00
    4 6 3 2 103.7101 95.9238  0.0 1.28365 0.00
    12 1 4 2 1778.4328 1709.1978 0.0 1.28467 0.00
    3 5 6 2 89.8959 81.2673  0.0 1.27952 0.00
    12 3 0 2 186.3335 169.2296  0.0 1.28050 0.00
    9 1 7 2 1395.6239 1261.5696  0.0 1.27929 0.00
    2 6 4 2 29.9591 27.5328 0.0 1.27768 0.00
    7 3 7 2 259.0571 238.0365 180.0 1.27770 0.00
    13 1 2 2 52.4560 47.4273 -180.0 1.27919 0.00
    7 5 4 2 3.6067 3.2136 180.0 1.27634 0.00
    6 6 0 2 3157.1389 2637.1600 -180.0 1.27514 0.00
    10 4 3 2 2050.1102 1698.0895 -180.0 1.27350 0.00
    12 3 1 2 41.8832 34.6210 180.0 1.27362 0.00
    8 5 3 2 259.5295 219.4410 -180.0 1.27174 0.00
    3 2 9 2 6.7188 5.9225 -180.0 1.26976 0.00
    6 6 1 2 346.2058 290.8734 0.0 1.26835 0.00
    7 4 6 2 473.0140 376.6411  0.0 1.26733 0.00
    9 5 1 2 1771.5194 1395.9524  0.0 1.26704 0.00
    5 4 7 2 645.8046 492.6087 -180.0 1.26249 0.00
    10 3 5 2 146.0175 115.5776  0.0 1.26355 0.00
    3 6 4 2 140.6685 103.4433 0.0 1.26041 0.00
    6 5 5 2 339.6502 249.3092 -180.0 1.26050 0.00
    11 2 5 2 271.0073 198.2747 180.0 1.26111 0.00
    5 3 8 2 1471.7471 1130.7527 180.0 1.25935 0.00
    10 2 6 2 1378.4418 1055.7245 0.0 1.25941 0.00
    5 1 9 2 2.3368 1.9500  0.0 1.25671 0.00
    4 5 6 2 484.9955 375.7495 180.0 1.25544 0.00
    13 2 1 2 400.1297 332.7130 180.0 1.25746 0.00
    9 3 6 2 971.3194 729.5592 180.0 1.25511 0.00
    11 4 1 2 4.8638 3.6851 -180.0 1.25520 0.00
    5 6 3 2 247.7384 172.0091 180.0 1.25265 0.00
    12 3 2 2 995.6672 682.3834 0.0 1.25363 0.00
    11 3 4 2 41.4725 29.7309 180.0 1.25211 0.00
    8 0 8 2 1191.6196 917.9220  0.0 1.25101 0.00
    6 6 2 2 2089.5610 1694.4706 -180.0 1.24860 0.00
    0 4 8 2 72.7140 57.4549 180.0 1.24805 0.00
    7 2 8 2 154.1398 113.7137 -180.0 1.24698 0.00
    9 5 2 2 8.8834 6.7036 180.0 1.24735 0.00
    4 2 9 2 519.0917 369.2327  0.0 1.24622 0.00
    1 4 8 2 99.5236 69.2878 -180.0 1.24478 0.00
    13 1 3 2 17.6597 12.4406 180.0 1.24596 0.00
    11 0 6 2 114.7040 84.1776 180.0 1.24360 0.00
    12 2 4 2 2445.6714 1835.6731 0.0 1.24319 0.00
    4 6 4 2 1302.9894 1008.0522 180.0 1.23738 0.00
    9 2 7 2 139.4587 104.3864 0.0 1.23831 0.00
    8 1 8 2 736.1029 561.5836 180.0 1.23781 0.00
    13 2 2 2 514.3581 386.4190 0.0 1.23821 0.00
    2 4 8 2 4380.7723 3452.7832  0.0 1.23512 0.00
    11 4 2 2 58.9736 46.3998 -180.0 1.23605 0.00
    0 6 5 2 3744.6847 3106.8365 180.0 1.23231 0.00
    9 4 5 2 1452.1799 1186.2243  0.0 1.23271 0.00
    0 0 10 2 114.8509 98.3405 0.0 1.23044 0.00
    1 3 9 2 140.2819 115.7141  0.0 1.22930 0.00
    1 6 5 2 403.0569 330.6877 180.0 1.22916 0.00
    11 1 6 2 24.0132 20.6220  0.0 1.23062 0.00
    1 0 10 2 773.9420 610.5813 180.0 1.22731 0.00
    8 3 7 2 143.5963 113.7010 -180.0 1.22791 0.00
    10 4 4 2 141.7094 112.9796 0.0 1.22828 0.00
    6 4 7 2 545.7753 432.8784 180.0 1.22668 0.00
    5 5 6 2 611.6980 487.8558  0.0 1.22640 0.00
    14 0 0 2 489.0936 396.5202  0.0 1.22884 0.00
    8 5 4 2 642.8041 509.6987  0.0 1.22670 0.00
    7 6 1 2 1346.8376 1093.8042 180.0 1.22578 0.00
    12 1 5 2 544.3072 439.6476  0.0 1.22594 0.00
    6 3 8 2 3643.7522 3111.2197 -180.0 1.22379 0.00
    1 5 7 2 266.3888 224.0208 0.0 1.22201 0.00
    6 1 9 2 2627.1626 2188.5895  0.0 1.22138 0.00
    12 3 3 2 41.8250 35.3142 180.0 1.22231 0.00
    2 3 9 2 0.2683 0.2191 -180.0 1.21999 0.00
    2 6 5 2 2472.4735 2018.0532 180.0 1.21986 0.00
    3 4 8 2 238.6983 195.1780 180.0 1.21950 0.00
    7 5 5 2 7.2211 6.0160 -180.0 1.21869 0.00
    2 0 10 2 1.6316 1.3936 180.0 1.21804 0.00
    8 4 6 2 199.4029 166.0867 180.0 1.21870 0.00
    5 2 9 2 88.5535 76.4069 180.0 1.21779 0.00
    6 6 3 2 11.3611 9.8569 0.0 1.21765 0.00
    10 1 7 2 777.5228 689.0750 180.0 1.21696 0.00
    9 5 3 2 31.7638 28.4757  0.0 1.21649 0.00
    1 1 10 2 234.6349 219.9055  0.0 1.21483 0.00
    14 1 0 2 4590.4474 4132.8437  0.0 1.21632 0.00
    13 0 4 2 1661.8204 1523.6210 0.0 1.21565 0.00
    2 5 7 2 354.4872 318.8803 -180.0 1.21287 0.00
    1 7 1 2 266.6278 223.2459 180.0 1.21132 0.00
    10 5 0 2 1035.4514 896.3986 0.0 1.21224 0.00
    5 6 4 2 3082.8087 2629.8945 -180.0 1.20955 0.00
    2 7 0 2 6.2772 5.2353  0.0 1.20819 0.00
    14 1 1 2 319.1004 268.9024 0.0 1.21042 0.00
    7 6 2 2 598.7913 498.1965 -180.0 1.20793 0.00
    2 1 10 2 94.4333 83.3218  0.0 1.20585 0.00
    13 2 3 2 845.9772 704.1149 180.0 1.20801 0.00
    10 5 1 2 59.1316 51.3434 0.0 1.20640 0.00
    3 3 9 2 2042.2319 1798.0961  0.0 1.20494 0.00
    3 6 5 2 55.8774 49.1818 -180.0 1.20481 0.00
    11 4 3 2 929.8311 817.6283  0.0 1.20600 0.00
    3 0 10 2 1513.7439 1283.2848 180.0 1.20306 0.00
    2 7 1 2 293.3516 240.2669  0.0 1.20241 0.00
    14 0 2 2 640.9735 564.3682 180.0 1.20504 0.00
    13 1 4 2 604.3915 521.2064 0.0 1.20352 0.00
    8 2 8 2 1123.9505 842.4609 180.0 1.20057 0.00
    4 4 8 2 789.3952 632.2508  0.0 1.19860 0.00
    3 5 7 2 866.7083 733.9764 0.0 1.19807 0.00
    9 0 8 2 2000.3742 1650.6129 0.0 1.19831 0.00
    11 3 5 2 834.2802 744.6238 180.0 1.19754 0.00
    10 3 6 2 14.2195 13.0052 -180.0 1.19608 0.00
    1 7 2 2 2768.2962 2220.2793 -180.0 1.19409 0.00
    6 5 6 2 281.8092 220.9857 0.0 1.19349 0.00
    11 2 6 2 1.8030 1.4413  0.0 1.19401 0.00
    13 3 1 2 278.6169 227.1911 180.0 1.19442 0.00
    3 1 10 2 955.5062 752.0530 -180.0 1.19130 0.00
    14 1 2 2 249.8913 194.5617 180.0 1.19322 0.00
    12 4 0 2 1534.2485 1316.9760  0.0 1.19030 0.00
    10 5 2 2 395.9436 365.1368 -180.0 1.18937 0.00
    3 7 1 2 523.7576 498.5876 0.0 1.18799 0.00
    12 2 5 2 9.4986 8.5570 0.0 1.18973 0.00
    7 4 7 2 936.3620 891.4290 -180.0 1.18805 0.00
    8 6 0 2 75.4674 70.5412 180.0 1.18710 0.00
    9 1 8 2 961.7274 879.2836 0.0 1.18669 0.00
    2 7 2 2 199.1664 167.0818  0.0 1.18555 0.00
    6 2 9 2 26.5178 22.2614 180.0 1.18556 0.00
    7 3 8 2 3004.9040 2501.7333 0.0 1.18543 0.00
    4 3 9 2 0.0060 0.0049 0.0 1.18477 0.00
    4 6 5 2 182.9311 148.3788 0.0 1.18464 0.00
    12 4 1 2 30.7669 24.9962 180.0 1.18477 0.00
    4 0 10 2 1316.0451 1122.8184 180.0 1.18298 0.00
    7 1 9 2 1160.6330 975.9480 0.0 1.18323 0.00
    0 2 10 2 129.5689 115.2013 0.0 1.18235 0.00
    8 6 1 2 54.0201 50.3383 0.0 1.18162 0.00
    12 3 4 2 2836.0943 2553.8841 180.0 1.18216 0.00
    10 2 7 2 23.4833 22.0109 180.0 1.18152 0.00
    1 2 10 2 267.6690 258.2626  0.0 1.17957 0.00
    7 6 3 2 2.2118 2.1603 180.0 1.17984 0.00
    14 2 0 2 23.1436 22.3710 180.0 1.18093 0.00
    4 5 7 2 955.8472 833.7797 -180.0 1.17824 0.00
    6 6 4 2 34.3165 29.4026  0.0 1.17795 0.00
    9 3 7 2 1768.6737 1516.9553 -180.0 1.17796 0.00
    9 5 4 2 170.5334 143.9176 180.0 1.17689 0.00
    13 3 2 2 1555.3094 1328.5552 0.0 1.17788 0.00
    10 4 5 2 108.1150 91.8978 180.0 1.17665 0.00
    8 5 5 2 408.6790 382.9018 0.0 1.17526 0.00
    4 7 0 2 4617.4800 4703.9872 -180.0 1.17395 0.00
    12 0 6 2 911.1796 873.6919 0.0 1.17499 0.00
    14 2 1 2 415.1767 379.7952  0.0 1.17553 0.00
    5 4 8 2 13.9430 14.1212 -180.0 1.17325 0.00
    3 7 2 2 892.9635 820.7523 -180.0 1.17172 0.00
    4 1 10 2 616.5178 570.1168 0.0 1.17180 0.00
    2 2 10 2 726.1768 648.6466  0.0 1.17134 0.00
    0 6 6 2 154.9366 127.4886 0.0 1.16948 0.00
    9 4 6 2 492.3030 407.6791 -180.0 1.16982 0.00
    4 7 1 2 1039.5131 860.1298 -180.0 1.16865 0.00
    13 2 4 2 1055.3139 866.3285 180.0 1.16921 0.00
    1 7 3 2 2171.0286 2037.7514 -180.0 1.16693 0.00
    12 4 2 2 164.1345 135.9136  0.0 1.16862 0.00
    1 6 6 2 74.9749 71.0556 180.0 1.16679 0.00
    11 4 4 2 333.5851 301.3715 0.0 1.16739 0.00
    8 6 2 2 88.4809 87.9139  0.0 1.16560 0.00
    14 1 3 2 86.7592 85.0303  0.0 1.16612 0.00
    12 1 6 2 27.4619 27.9376 180.0 1.16403 0.00
    10 5 3 2 213.8407 199.0081 0.0 1.16252 0.00
    5 3 9 2 456.8704 375.2996 180.0 1.16027 0.00
    5 6 5 2 18.6478 15.4676 0.0 1.16015 0.00
    2 7 3 2 450.2931 430.6175  0.0 1.15896 0.00
    2 6 6 2 1.8895 1.8321 0.0 1.15882 0.00
    5 0 10 2 780.6933 771.3989  0.0 1.15859 0.00
    3 2 10 2 18.4006 18.5301 180.0 1.15800 0.00
    14 2 2 2 469.9294 406.1876 180.0 1.15976 0.00
    7 5 6 2 1543.2326 1554.7343 180.0 1.15782 0.00
    11 1 7 2 4.5910 4.6240 -180.0 1.15765 0.00
    5 5 7 2 8.2382 8.0088 -180.0 1.15413 0.00
    4 7 2 2 943.5174 885.8846 180.0 1.15315 0.00
    13 1 5 2 498.8787 507.6939  0.0 1.15483 0.00
    9 2 8 2 25.0470 23.8960 -180.0 1.15376 0.00
    0 4 9 2 16.1012 15.1796 -180.0 1.15141 0.00
    7 2 9 2 894.1557 841.7145 0.0 1.15058 0.00
    13 3 3 2 865.4353 817.8131 180.0 1.15179 0.00
    1 4 9 2 0.3762 0.3967  0.0 1.14884 0.00
    5 1 10 2 530.4880 577.5634 0.0 1.14808 0.00
    11 5 1 2 0.3475 0.3724  0.0 1.14855 0.00
    8 4 7 2 563.1966 617.0408  0.0 1.14771 0.00
    3 7 3 2 1435.1999 1636.0097 0.0 1.14603 0.00
    3 6 6 2 583.9957 667.1453 -180.0 1.14590 0.00
    10 0 8 2 4734.4980 5305.6604  0.0 1.14663 0.00
    5 7 1 2 579.3804 658.0299  0.0 1.14511 0.00
    8 3 8 2 2.3847 2.7213 180.0 1.14534 0.00
    6 4 8 2 32.5132 35.9381 -180.0 1.14434 0.00
    7 6 4 2 0.4862 0.5186  0.0 1.14361 0.00
    8 1 9 2 108.8496 115.1980 180.0 1.14336 0.00
    12 4 3 2 15.7782 16.6439 0.0 1.14313 0.00
    2 4 9 2 221.5568 250.8818  0.0 1.14123 0.00
    1 5 8 2 15.3636 18.1046 0.0 1.14055 0.00
    4 2 10 2 6.5191 7.8594 -180.0 1.14006 0.00
    8 6 3 2 254.1435 303.1808 0.0 1.14030 0.00
    14 0 4 2 1904.1549 2166.6629 -180.0 1.14116 0.00
    11 3 6 2 719.6717 879.7788 180.0 1.13964 0.00
    9 6 1 2 244.0357 283.7773 -180.0 1.13691 0.00
    10 1 8 2 19.3512 22.6073 -180.0 1.13644 0.00
    12 3 5 2 453.3071 531.9801 -180.0 1.13592 0.00
    2 5 8 2 1665.2025 2373.9512 180.0 1.13310 0.00
    14 2 3 2 2.7649 3.3518 -180.0 1.13483 0.00
    11 5 2 2 596.2719 786.8417 0.0 1.13383 0.00
    1 7 4 2 2997.2660 4860.2166 180.0 1.13184 0.00
    6 3 9 2 280.6120 438.5157 -180.0 1.13229 0.00
    6 6 5 2 98.1217 154.9656 -180.0 1.13218 0.00
    12 2 6 2 12.0986 17.6462 0.0 1.13290 0.00
    9 5 5 2 376.1120 614.3581 -180.0 1.13124 0.00
    6 0 10 2 7.6285 12.0000  0.0 1.13073 0.00
    5 7 2 2 76.9643 118.5849 0.0 1.13052 0.00
    15 1 1 2 48.1533 77.7915 0.0 1.13190 0.00
    14 1 4 2 292.1251 473.9526 0.0 1.13111 0.00
    3 4 9 2 38.7217 54.8877 0.0 1.12888 0.00
    4 7 3 2 105.8403 150.7093 -180.0 1.12863 0.00
    4 6 6 2 162.0281 231.4961  0.0 1.12851 0.00
    10 3 7 2 62.5820 88.8632  0.0 1.12876 0.00
    1 3 10 2 1113.1113 1666.7163 -180.0 1.12707 0.00
    10 5 4 2 201.7971 295.3511 -180.0 1.12782 0.00
    6 5 7 2 153.0189 231.1835  0.0 1.12658 0.00
    14 3 0 2 867.5972 1250.0007 180.0 1.12825 0.00
    11 2 7 2 1064.2051 1595.2104 -180.0 1.12702 0.00
    15 0 2 2 1851.0638 2738.6319  0.0 1.12749 0.00
    2 7 4 2 15.1989 21.4398  0.0 1.12456 0.00
    13 2 5 2 0.6863 0.9571 180.0 1.12441 0.00
    6 7 0 2 3696.8067 4556.9238 180.0 1.12283 0.00
    9 6 2 2 281.7784 344.5436 -180.0 1.12262 0.00
    11 4 5 2 51.1937 62.9964 180.0 1.12279 0.00
    14 3 1 2 1128.0565 1457.4523 -180.0 1.12354 0.00
    3 5 8 2 230.3135 286.6584 0.0 1.12101 0.00
    6 1 10 2 42.7509 53.3160 180.0 1.12095 0.00
    10 4 6 2 6105.7493 7476.8408 -180.0 1.12159 0.00
    2 3 10 2 602.6341 770.7281 0.0 1.11988 0.00
    8 5 6 2 2086.9218 2647.1195 0.0 1.12039 0.00
    13 4 1 2 765.2228 974.4050 -180.0 1.12022 0.00
    5 2 10 2 1389.0791 1642.5825 180.0 1.11818 0.00
    6 7 1 2 24.3814 28.8561 180.0 1.11819 0.00
    13 3 4 2 2104.3862 2451.9516 -180.0 1.11801 0.00
    15 1 2 2 619.3155 707.7732 180.0 1.11780 0.00
    8 2 9 2 1.4882 1.7372 0.0 1.11382 0.00
    3 7 4 2 693.7999 845.9683  0.0 1.11274 0.00
    7 4 8 2 1999.8949 2438.4272 0.0 1.11279 0.00
    4 4 9 2 77.3396 93.5318 180.0 1.11225 0.00
    13 0 6 2 14.7018 17.6172 -180.0 1.11195 0.00
    11 5 3 2 734.2105 844.3293 -180.0 1.11050 0.00
    12 4 4 2 53.3963 61.0895 -180.0 1.11009 0.00
    3 3 10 2 209.5659 229.3092 180.0 1.10820 0.00
    14 3 2 2 671.6077 763.9202 180.0 1.10975 0.00
    5 7 3 2 764.8576 882.6322  0.0 1.10739 0.00
    5 6 6 2 322.9428 376.6068  0.0 1.10727 0.00
    8 6 4 2 293.1830 335.0791 -180.0 1.10750 0.00
    1 1 11 2 424.5426 512.0176  0.0 1.10682 0.00
    10 2 8 2 641.5249 738.5142 180.0 1.10742 0.00
    0 6 7 2 1330.1500 1614.4876  0.0 1.10632 0.00
    9 4 7 2 141.7859 172.3042 0.0 1.10661 0.00
    13 4 2 2 4.8682 5.9219  0.0 1.10654 0.00
    4 5 8 2 81.5137 87.9145 -180.0 1.10471 0.00
    6 7 2 2 1229.2253 1326.9010 180.0 1.10459 0.00
    1 6 7 2 153.5810 170.8567 0.0 1.10404 0.00
    9 3 8 2 38.0287 41.1554 -180.0 1.10449 0.00
    9 1 9 2 603.0771 720.8816  0.0 1.10271 0.00
    7 3 9 2 319.4196 360.7468 -180.0 1.10169 0.00
    7 6 5 2 56.0616 63.0115  0.0 1.10159 0.00
    15 2 1 2 914.9847 1086.9722 180.0 1.10322 0.00
    13 1 6 2 482.1111 575.2569 180.0 1.10264 0.00
    14 2 4 2 8.7066 10.3230 0.0 1.10248 0.00
    12 1 7 2 2463.9193 2785.0551  0.0 1.10171 0.00
    2 1 11 2 473.2348 556.2250 0.0 1.10001 0.00
    7 0 10 2 609.8199 709.4162  0.0 1.10025 0.00
    9 6 3 2 117.9789 138.8065 180.0 1.09996 0.00
    2 6 7 2 928.7386 894.7422 180.0 1.09729 0.00
    12 5 0 2 1478.8044 1459.5796 180.0 1.09820 0.00
    4 7 4 2 520.7758 513.7529 0.0 1.09680 0.00
    7 5 7 2 654.1619 658.3786 0.0 1.09644 0.00
    10 6 0 2 899.7631 886.5382  0.0 1.09682 0.00
    11 0 8 2 209.0129 208.2706 180.0 1.09662 0.00
    15 1 3 2 58.5712 60.5626  0.0 1.09543 0.00
    6 2 10 2 41.7272 43.4664 -180.0 1.09307 0.00
    12 5 1 2 1625.3068 1710.4810  0.0 1.09385 0.00
    4 3 10 2 623.0188 641.6429 -180.0 1.09245 0.00
    5 4 9 2 7.7910 7.9381 180.0 1.09190 0.00
    10 6 1 2 932.8284 961.3260 180.0 1.09249 0.00
    1 7 5 2 209.2052 206.0931 -180.0 1.09106 0.00
    7 1 10 2 31.2592 31.1041 0.0 1.09124 0.00
    3 1 11 2 1173.6806 1036.7797 -180.0 1.08894 0.00
    14 1 5 2 2784.7977 2621.9346  0.0 1.09040 0.00
    7 7 1 2 2.1096 1.8662 180.0 1.08869 0.00
    15 2 2 2 1851.8518 1713.2242 -180.0 1.09015 0.00
    10 5 5 2 395.2611 360.9467 0.0 1.08746 0.00
    11 1 8 2 1117.4532 1014.2887 0.0 1.08769 0.00
    3 6 7 2 172.9179 162.9490  0.0 1.08629 0.00
    14 3 3 2 2607.5196 2356.8257 -180.0 1.08785 0.00
    12 3 6 2 608.7335 576.8443  0.0 1.08615 0.00
    2 7 5 2 311.1216 296.9484 -180.0 1.08454 0.00
    5 5 8 2 267.0267 257.1172 -180.0 1.08477 0.00
    13 4 3 2 193.8978 187.0076 -180.0 1.08483 0.00
    6 7 3 2 272.4481 241.6310 0.0 1.08298 0.00
    6 6 6 2 157.0942 138.8692 -180.0 1.08287 0.00
    0 2 11 2 385.4392 335.7976 -180.0 1.08209 0.00
    9 5 6 2 46.6144 40.5979 180.0 1.08206 0.00
    1 2 11 2 15.0215 13.4646 0.0 1.07995 0.00
    11 3 7 2 43.4708 37.8859  0.0 1.08096 0.00
    12 5 2 2 15.7655 13.7102  0.0 1.08111 0.00
    11 5 4 2 190.3567 169.6605 0.0 1.08013 0.00
    10 6 2 2 131.4583 118.4158  0.0 1.07979 0.00
    8 4 8 2 1878.4817 1707.0402 180.0 1.07943 0.00
    5 7 4 2 286.4347 262.8120 0.0 1.07727 0.00
    13 3 5 2 61.2941 55.8243  0.0 1.07866 0.00
    7 7 2 2 1870.9048 1756.2814 0.0 1.07613 0.00
    9 2 9 2 565.1427 530.4871 -180.0 1.07614 0.00
    13 2 6 2 620.4760 582.6580 180.0 1.07607 0.00
    3 7 5 2 12.4116 11.5436 0.0 1.07392 0.00
    12 2 7 2 1047.1171 975.5477  0.0 1.07520 0.00
    4 1 11 2 1158.1153 1075.5723  0.0 1.07398 0.00
    2 2 11 2 400.5413 375.8617 180.0 1.07363 0.00
    11 4 6 2 144.3953 133.3760 -180.0 1.07466 0.00
    5 3 10 2 4.2579 4.0808 0.0 1.07315 0.00
    16 0 0 2 341.7153 318.5617 -180.0 1.07524 0.00
    15 0 4 2 766.0394 707.5618  0.0 1.07465 0.00
    4 6 7 2 378.6255 396.7463 -180.0 1.07144 0.00
    12 4 5 2 278.0200 290.2569 -180.0 1.07153 0.00
    9 6 4 2 519.6764 553.2485  0.0 1.07043 0.00
    8 3 9 2 160.8965 169.8464  0.0 1.06929 0.00
    8 6 5 2 362.5655 382.4216  0.0 1.06920 0.00
    6 4 9 2 50.5408 52.7154 -180.0 1.06848 0.00
    0 8 0 2 4546.2686 4652.0219  0.0 1.06775 0.00
    8 0 10 2 181.1388 186.6339  0.0 1.06798 0.00
    15 2 3 2 469.7030 496.1130 0.0 1.06937 0.00
    0 4 10 2 1150.3302 1150.6054  0.0 1.06613 0.00
    1 5 9 2 15.2613 15.5157 -180.0 1.06539 0.00
    7 2 10 2 1700.3007 1726.7086 0.0 1.06547 0.00
    10 4 7 2 286.1110 290.3035 180.0 1.06552 0.00
    16 1 0 2 1050.8339 1046.1546 180.0 1.06682 0.00
    15 1 4 2 30.0511 29.9868 180.0 1.06625 0.00
    1 4 10 2 1361.0234 1354.6894 180.0 1.06409 0.00
    8 5 7 2 2642.3961 2666.9051 180.0 1.06449 0.00
    0 8 1 2 815.9583 800.1778  0.0 1.06376 0.00
    14 4 0 2 31.6326 32.2167 0.0 1.06509 0.00
    3 2 11 2 374.2356 360.0123 180.0 1.06332 0.00
    14 2 5 2 213.5635 216.5827 -180.0 1.06469 0.00
    10 3 8 2 10.9660 10.6894 0.0 1.06363 0.00
    1 8 1 2 1038.6435 975.7498 0.0 1.06173 0.00
    6 5 8 2 2429.5835 2278.5430  0.0 1.06180 0.00
    10 1 9 2 62.5895 58.4757 180.0 1.06204 0.00
    11 2 8 2 705.8603 659.0323 -180.0 1.06217 0.00
    8 7 0 2 1025.5010 975.3613 180.0 1.06132 0.00
    16 1 1 2 948.6285 895.7901 180.0 1.06283 0.00
    2 8 0 2 78.3747 72.0013 0.0 1.05962 0.00
    12 5 3 2 267.0917 256.1215 180.0 1.06083 0.00
    4 7 5 2 205.8285 188.6573  0.0 1.05956 0.00
    14 4 1 2 8.7843 8.3983 180.0 1.06112 0.00
    2 5 9 2 42.9347 39.0080  0.0 1.05931 0.00
    8 1 10 2 187.8945 173.3949 -180.0 1.05973 0.00
    10 6 3 2 1.4091 1.2926  0.0 1.05958 0.00
    2 4 10 2 32.5900 28.5513 180.0 1.05804 0.00
    15 3 1 2 555.1809 516.3215 -180.0 1.05990 0.00
    14 3 4 2 317.1649 287.6034 0.0 1.05925 0.00
    8 7 1 2 561.5379 476.2567 180.0 1.05740 0.00
    16 0 2 2 3113.2774 2817.3407 0.0 1.05918 0.00
    2 8 1 2 54.6089 44.1332 180.0 1.05572 0.00
    7 7 3 2 1171.8413 937.5942 180.0 1.05612 0.00
    7 6 6 2 12.7771 10.2295 -180.0 1.05602 0.00
    5 1 11 2 0.6544 0.5314 -180.0 1.05563 0.00
    13 4 4 2 120.9784 97.3995 180.0 1.05646 0.00
    6 7 4 2 79.8021 70.1327 180.0 1.05476 0.00
    5 6 7 2 3090.8696 2864.3532  0.0 1.05322 0.00
    14 0 6 2 1798.2467 1660.2091 0.0 1.05409 0.00
    0 8 2 2 869.6372 788.0917  0.0 1.05203 0.00
    6 3 10 2 455.3001 388.8034 180.0 1.05090 0.00
    1 8 2 2 1225.1343 1030.0458 0.0 1.05007 0.00
    3 5 9 2 935.6126 827.6109 -180.0 1.04941 0.00
    4 2 11 2 380.6939 337.8422  0.0 1.04939 0.00
    16 1 2 2 706.2937 611.6667 180.0 1.05113 0.00
    3 4 10 2 1927.3839 1894.7324 -180.0 1.04817 0.00
    11 6 1 2 30.8439 28.6810  0.0 1.04897 0.00
    14 4 2 2 2.3935 2.1018 0.0 1.04948 0.00
    13 1 7 2 765.2351 691.0595 0.0 1.04923 0.00
    12 0 8 2 77.8955 74.2745 180.0 1.04871 0.00
    1 7 6 2 110.9002 104.2712 -180.0 1.04673 0.00
    15 3 2 2 126.2942 123.6220 -180.0 1.04830 0.00
    3 8 1 2 13.4246 12.7142 -180.0 1.04591 0.00
    8 7 2 2 44.4024 42.1578 180.0 1.04587 0.00
    0 6 8 2 98.2250 101.8665 0.0 1.04479 0.00
    14 1 6 2 546.8846 512.2218 0.0 1.04615 0.00
    9 4 8 2 19.2369 19.5596 180.0 1.04503 0.00
    2 8 2 2 1.5583 1.6927 -180.0 1.04425 0.00
    11 5 5 2 1820.2381 1929.8805 -180.0 1.04452 0.00
    1 6 8 2 792.0554 1024.6184 -180.0 1.04287 0.00
    10 5 6 2 1023.0998 1208.4395 -180.0 1.04355 0.00
    7 4 9 2 31.0364 40.8313  0.0 1.04266 0.00
    5 7 5 2 1133.7831 1465.2274 0.0 1.04193 0.00
    13 5 1 2 406.5567 539.0812 180.0 1.04244 0.00
    2 7 6 2 1.2888 1.4433 -180.0 1.04097 0.00
    16 2 0 2 1.4363 1.8843 0.0 1.04270 0.00
    15 2 4 2 97.3855 128.3537 0.0 1.04217 0.00
    12 1 8 2 760.9317 844.0285  0.0 1.04090 0.00
    1 3 11 2 744.6570 758.5636  0.0 1.03922 0.00
    10 2 9 2 1889.8672 1879.6898 0.0 1.03824 0.00
    2 6 8 2 10.9366 10.7658 180.0 1.03717 0.00
    16 2 1 2 320.3473 325.7485 -180.0 1.03898 0.00
    11 6 2 2 2760.0277 2705.5441 0.0 1.03772 0.00
    4 8 0 2 1376.1557 1428.5469 180.0 1.03630 0.00
    7 5 8 2 445.1270 457.0733 -180.0 1.03645 0.00
    4 5 9 2 331.2851 349.3885 -180.0 1.03601 0.00
    8 2 10 2 85.4298 89.8240 180.0 1.03608 0.00
    9 3 9 2 12.5874 13.3322 0.0 1.03582 0.00
    9 6 5 2 476.0324 504.2312 -180.0 1.03574 0.00
    3 8 2 2 262.5790 264.1706 -180.0 1.03476 0.00
    4 4 10 2 0.1115 0.1125 0.0 1.03481 0.00
    13 3 6 2 241.4234 255.7526  0.0 1.03577 0.00
    6 1 11 2 1731.3109 1720.0843  0.0 1.03442 0.00
    9 0 10 2 855.7683 855.7237 -180.0 1.03463 0.00
    12 3 7 2 11.4154 11.6464 180.0 1.03499 0.00
    2 3 11 2 15.1815 14.9698 0.0 1.03358 0.00
    0 8 3 2 1275.1877 1260.5646 180.0 1.03331 0.00
    12 5 4 2 89.1208 88.2761 180.0 1.03426 0.00
    4 8 1 2 1116.4376 1127.2544 0.0 1.03264 0.00
    10 6 4 2 459.7116 456.5163  0.0 1.03311 0.00
    5 2 11 2 2411.4585 2464.6690 0.0 1.03224 0.00
    6 6 7 2 1119.4378 1145.8710 0.0 1.03216 0.00
    3 7 6 2 130.5750 132.9333 180.0 1.03157 0.00
    1 8 3 2 1683.2520 1706.8466 -180.0 1.03145 0.00
    9 5 7 2 1328.1179 1346.5238 -180.0 1.03145 0.00
    16 1 3 2 83.8831 85.2289  0.0 1.03246 0.00
    15 1 5 2 1110.2975 1137.9542 0.0 1.03195 0.00
    13 5 2 2 115.8707 117.2271  0.0 1.03140 0.00
    7 7 4 2 294.0970 294.2290 180.0 1.02990 0.00
    14 4 3 2 205.6810 203.9898  0.0 1.03090 0.00
    12 4 6 2 733.8142 738.5700 0.0 1.02945 0.00
    15 3 3 2 0.0038 0.0038 -180.0 1.02978 0.00
    3 6 8 2 395.1337 396.6941 -180.0 1.02787 0.00
    8 7 3 2 559.6441 564.3088 180.0 1.02748 0.00
    8 6 6 2 17.9261 18.1035  0.0 1.02739 0.00
    9 1 10 2 624.7591 634.6473 0.0 1.02712 0.00
    2 8 3 2 57.5309 59.8202 180.0 1.02594 0.00
    16 2 2 2 968.9327 971.2488 -180.0 1.02804 0.00
    7 3 10 2 1220.0431 1267.9375 -180.0 1.02630 0.00
    0 0 12 2 1983.6402 2025.2652 0.0 1.02537 0.00
    13 2 7 2 599.1344 622.9459 0.0 1.02626 0.00
    9 7 1 2 515.1975 518.3557 -180.0 1.02500 0.00
    3 3 11 2 474.1899 477.4021 180.0 1.02438 0.00
    11 4 7 2 242.4916 244.2698 -180.0 1.02503 0.00
    14 3 5 2 463.3277 477.5920 180.0 1.02560 0.00
    1 0 12 2 147.5002 154.1232 180.0 1.02355 0.00
    11 3 8 2 133.9860 140.5787 180.0 1.02335 0.00
    4 8 2 2 54.5733 56.8953 -180.0 1.02190 0.00
    14 2 6 2 2.7045 2.8364 -180.0 1.02338 0.00
    13 4 5 2 202.2133 212.1695  0.0 1.02307 0.00
    6 7 5 2 1312.1067 1377.1729 180.0 1.02152 0.00
    11 1 9 2 500.6966 521.7785  0.0 1.02193 0.00
    5 5 9 2 125.5520 116.4796 0.0 1.01951 0.00
    11 6 3 2 116.6117 111.4118  0.0 1.01975 0.00
    4 7 6 2 1194.3893 1044.3952 0.0 1.01883 0.00
    5 4 10 2 679.3522 592.6961 -180.0 1.01837 0.00
    2 0 12 2 222.8485 196.2960 -180.0 1.01816 0.00
    12 2 8 2 336.2535 292.6733  0.0 1.01846 0.00
    3 8 3 2 420.9604 401.7030 -180.0 1.01694 0.00
    1 1 12 2 780.9014 735.6353 180.0 1.01628 0.00
    5 8 1 2 1093.1801 1030.4297 180.0 1.01630 0.00
    4 6 8 2 210.8430 190.6247 180.0 1.01526 0.00
    8 4 9 2 62.4311 56.3374 0.0 1.01507 0.00
    9 7 2 2 52.7305 47.6457  0.0 1.01449 0.00
    16 0 4 2 2.0638 1.8620 180.0 1.01502 0.00
    13 5 3 2 163.1339 145.7086 -180.0 1.01374 0.00
    6 2 11 2 168.4658 148.6787 180.0 1.01239 0.00
    4 3 11 2 5.9032 5.4175 180.0 1.01190 0.00
    2 1 12 2 1204.6830 1201.4471 0.0 1.01100 0.00
    7 1 11 2 522.0510 522.4241 0.0 1.01094 0.00
    10 4 8 2 614.4776 615.1210 180.0 1.01022 0.00
    3 0 12 2 14.9371 13.7149 -180.0 1.00936 0.00
    12 6 0 2 1.5389 1.5391 -180.0 1.01020 0.00
    8 5 8 2 392.9317 359.5458 180.0 1.00934 0.00
    0 8 4 2 208.1437 175.2269 -180.0 1.00871 0.00
    16 2 3 2 777.7937 785.1412 180.0 1.01056 0.00
    7 6 7 2 616.5325 525.9647  0.0 1.00882 0.00
    15 2 5 2 1207.8812 1199.2700 0.0 1.01007 0.00
    1 8 4 2 171.5345 129.9495 -180.0 1.00698 0.00
    16 1 4 2 173.3540 135.9816 180.0 1.00792 0.00
    5 8 2 2 255.8176 198.7360 -180.0 1.00605 0.00
    12 6 1 2 1112.7891 841.2629 0.0 1.00681 0.00
    15 4 1 2 1207.2229 915.2600 180.0 1.00703 0.00
    14 4 4 2 286.9014 217.7467  0.0 1.00647 0.00
    9 2 10 2 1483.4803 1208.6794 0.0 1.00554 0.00
    4 8 3 2 0.0022 0.0019 0.0 1.00472 0.00
    11 5 6 2 150.2902 123.7800 -180.0 1.00543 0.00
    16 3 0 2 2658.8403 2092.1117 180.0 1.00590 0.00
    15 3 4 2 425.9018 350.8727 0.0 1.00543 0.00
    5 7 6 2 11.9867 9.5467  0.0 1.00312 0.00
    8 7 4 2 261.0405 210.1194 0.0 1.00329 0.00
    3 1 12 2 162.3714 127.5250  0.0 1.00239 0.00
    2 8 4 2 351.5027 282.3589  0.0 1.00185 0.00
    13 0 8 2 91.9235 73.3536 -180.0 1.00315 0.00
    12 5 5 2 155.2674 122.2379  0.0 1.00287 0.00
    10 3 9 2 464.2435 372.0860 -180.0 1.00189 0.00
    10 6 5 2 2208.6737 1777.2046  0.0 1.00182 0.00
    1 7 7 2 1495.3510 1229.9987 180.0 1.00072 0.00
    16 3 1 2 374.1556 293.1906 -180.0 1.00256 0.00
    6 8 0 2 23.0818 18.9849 0.0 1.00063 0.00
    6 5 9 2 457.6824 377.4600 -180.0 1.00037 0.00
    10 0 10 2 862.3315 709.5815  0.0 1.00081 0.00
    11 2 9 2 686.5256 564.6583 180.0 1.00067 0.00
    5 6 8 2 78.3459 66.1079 -180.0 0.99972 0.00
    8 3 10 2 21.0307 17.5721 -180.0 0.99996 0.00
    17 1 1 2 8.4869 6.8949  0.0 1.00162 0.00
    15 0 6 2 375.7287 309.4293 -180.0 1.00100 0.00
    6 4 10 2 10.9555 9.3766  0.0 0.99929 0.00
    14 1 7 2 409.3734 338.9479  0.0 1.00021 0.00
    7 7 5 2 128.8195 110.8045  0.0 0.99889 0.00
    4 0 12 2 2563.8350 2069.6891 -180.0 0.99742 0.00
    10 5 7 2 84.6173 70.2213  0.0 0.99793 0.00
    6 8 1 2 33.8263 27.2289 -180.0 0.99733 0.00
    9 7 3 2 404.1480 330.3408 -180.0 0.99768 0.00
    0 2 12 2 34.3545 27.5425 180.0 0.99704 0.00
    9 6 6 2 281.2557 228.8520 0.0 0.99759 0.00
    1 5 10 2 251.8058 203.3416 0.0 0.99676 0.00
    17 0 2 2 246.8386 211.3432 180.0 0.99857 0.00
    5 3 11 2 512.7691 420.8442 180.0 0.99651 0.00
    14 5 0 2 2792.0220 2270.9167  0.0 0.99758 0.00
    12 6 2 2 0.1711 0.1377 0.0 0.99685 0.00
    2 7 7 2 76.4614 68.8768  0.0 0.99568 0.00
    15 4 2 2 906.7973 726.9320 -180.0 0.99706 0.00
    1 2 12 2 95.2030 88.9014 180.0 0.99537 0.00
    11 6 4 2 21.6560 18.5419 180.0 0.99608 0.00
    13 1 8 2 454.8621 380.1159 -180.0 0.99630 0.00
    10 7 0 2 566.9968 531.7408  0.0 0.99533 0.00
    3 8 4 2 73.5161 69.3812 0.0 0.99346 0.00
    10 1 10 2 2.0885 2.0285 0.0 0.99401 0.00
    14 5 1 2 1218.9109 1193.2902 -180.0 0.99432 0.00
    15 1 6 2 160.1645 156.4825 -180.0 0.99420 0.00
    2 5 10 2 986.7776 925.5855 -180.0 0.99178 0.00
    10 7 1 2 98.3349 91.3630 180.0 0.99209 0.00
    0 4 11 2 420.2381 400.3460  0.0 0.99088 0.00
    16 3 2 2 130.4096 119.8797 0.0 0.99272 0.00
    4 1 12 2 188.1662 180.5319 0.0 0.99068 0.00
    2 2 12 2 0.1649 0.1602 0.0 0.99041 0.00
    7 2 11 2 97.6568 95.1787 0.0 0.99035 0.00
    1 0 -1 0 906.9983 909.2251 0.0 11.41800 40.43
    1 0 1 0 5664.9647 5799.9433 180.0 7.85579 100.00
    0 0 2 0 3471.0536 3211.8337 180.0 6.91351 54.57
    2 0 0 0 92.8239 36.9704 -180.0 6.10543 1.05
    2 0 -2 0 5236.5100 5496.3188 180.0 5.70900 58.00
    0 1 1 0 2696.5825 2795.2740  0.0 5.22253 52.05
    1 1 0 0 83.8841 89.5907 180.0 5.12046 1.53
    1 1 -1 0 2988.3445 3029.7458  0.0 5.05697 54.17
    1 0 -3 0 966.3117 844.7413 -180.0 4.93979 8.14
    1 1 1 0 0.0218 0.4897 180.0 4.58170 0.00
    1 1 -2 0 205.9348 208.9472 -180.0 4.44868 2.88
    0 1 2 0 604.3428 579.2074 0.0 4.37038 7.96
    3 0 -1 0 11425.1034 11292.6243 0.0 4.35234 68.75
    2 1 -1 0 62.4255 40.4854 180.0 4.26568 0.78
    2 1 0 0 5242.3538 4637.3861 -180.0 4.14300 59.70
    2 1 -2 0 1486.6074 1630.8681 -180.0 4.01237 16.61
    2 0 2 0 88.3611 83.3871  0.0 3.92790 0.39
    1 0 3 0 444.9161 473.5770 -180.0 3.87546 2.03
    1 1 2 0 0.0733 0.0919 -180.0 3.84628 0.00
    3 0 -3 0 51.2306 68.4831 180.0 3.80600 0.25
    2 1 1 0 138.3429 234.7190  0.0 3.72616 1.21
    1 1 -3 0 238.8912 339.5072 180.0 3.71610 2.30
    2 0 -4 0 4648.4932 5073.3361 0.0 3.61833 20.95
    3 0 1 0 1875.4130 1511.2341  0.0 3.57164 6.92
    0 1 3 0 91.6822 73.2880 0.0 3.56897 0.79
    2 1 -3 0 525.3822 457.4525 -180.0 3.54142 4.58
    0 0 4 0 3501.8408 3271.8626 180.0 3.45675 13.60
    3 1 -1 0 4294.2333 3629.9568 0.0 3.44574 33.69
    3 1 -2 0 364.8932 182.0516 0.0 3.38808 2.83
    3 1 0 0 3014.6929 3439.2976  0.0 3.30061 20.96
    4 0 -2 0 7742.4387 8785.4464 180.0 3.26000 26.46
    2 1 2 0 6018.7247 5875.1196 180.0 3.22331 38.25
    1 1 3 0 6696.0881 6468.4104 180.0 3.19414 43.48
    3 1 -3 0 352.1775 482.6492 -180.0 3.15492 2.39
    1 1 -4 0 1067.7818 987.4911 180.0 3.08958 7.00
    4 0 0 0 3156.8116 2599.9497  0.0 3.05272 8.83
    2 1 -4 0 3.7220 3.1672  0.0 3.04552 0.02
    3 1 1 0 7161.6479 6581.8735 -180.0 3.01753 39.95
    0 1 4 0 1831.4414 2109.9896 -180.0 2.94728 10.54
    1 0 -5 0 2.5063 3.0560  0.0 2.93439 0.01
    4 0 -4 0 26475.4848 22622.8837 180.0 2.85450 71.76
    3 1 -4 0 3488.2290 3314.1552  0.0 2.83660 19.15
    4 1 -2 0 538.7072 547.5924 180.0 2.82247 2.81
    0 2 0 0 3461.8603 3566.9539 -180.0 2.82016 9.68
    4 1 -1 0 3132.6787 3083.2137 -180.0 2.80713 15.81
    3 0 -5 0 264.0660 257.7026 0.0 2.80473 0.71
    0 2 1 0 1139.7724 1066.5050 180.0 2.76327 6.09
    2 1 3 0 5393.5050 5045.7126 -180.0 2.76358 24.85
    1 2 0 0 19.8978 18.9997  0.0 2.74783 0.10
    1 2 -1 0 45.3234 47.7598  0.0 2.73789 0.24
    4 1 -3 0 2247.0736 2524.6408 180.0 2.72556 11.09
    3 1 2 0 1745.5072 1682.4027 180.0 2.68883 7.48
    4 1 0 0 769.9370 742.1328  0.0 2.68472 3.44
    1 1 4 0 2064.0755 1990.2530  0.0 2.68322 9.37
    1 2 1 0 297.3697 338.0307 -180.0 2.65431 1.44
    2 0 4 0 936.4839 1073.5672 -180.0 2.62932 1.89
    1 2 -2 0 1820.4280 2072.4443 -180.0 2.62768 8.77
    3 0 3 0 2266.1948 2733.4604 180.0 2.61860 4.36
    2 1 -5 0 17.7850 22.8124 0.0 2.61394 0.08
    0 2 2 0 12.5831 16.4420 0.0 2.61126 0.06
    1 1 -5 0 410.5330 589.5985 -180.0 2.60317 1.88
    2 2 -1 0 5.7172 10.2075 180.0 2.58840 0.03
    5 0 -3 0 16.5468 31.9422 0.0 2.57564 0.04
    5 0 -1 0 279.3086 448.9074 180.0 2.56864 0.56
    2 2 0 0 14.7978 23.7046 0.0 2.56023 0.07
    4 1 -4 0 3431.8110 4241.9538 180.0 2.54691 14.89
    2 2 -2 0 1076.0753 1380.6126 -180.0 2.52848 4.76
    3 1 -5 0 45.5957 65.5092 0.0 2.51137 0.20
    1 0 5 0 1885.8342 2668.0938  0.0 2.50940 3.65
    4 1 1 0 2126.5384 2400.7380  0.0 2.49193 7.92
    1 2 2 0 60.1886 70.9703  0.0 2.48532 0.25
    0 1 5 0 7.9585 9.3891 0.0 2.48302 0.03
    4 0 2 0 338.5462 393.6473 -180.0 2.48174 0.59
    2 0 -6 0 7377.4550 7286.1325 0.0 2.46990 15.20
    2 2 1 0 11.8765 5.8377  0.0 2.45201 0.05
    1 2 -3 0 299.7441 124.5742 0.0 2.44914 1.24
    0 2 3 0 2009.6125 1582.4315  0.0 2.40557 7.92
    2 2 -3 0 107.6333 117.5633 -180.0 2.39708 0.43
    2 1 4 0 3604.4347 3780.4795 0.0 2.38310 12.29
    3 1 3 0 3432.8833 3297.0892  0.0 2.37511 11.28
    5 1 -2 0 329.4255 315.6755 -180.0 2.37454 1.19
    3 2 -1 0 324.8408 319.5089 -180.0 2.36675 1.23
    3 2 -2 0 511.4805 472.1574 -180.0 2.34781 1.92
    5 1 -3 0 1537.3502 1317.3138 -180.0 2.34292 5.47
    5 1 -1 0 950.9605 821.8544  0.0 2.33764 3.24
    4 1 -5 0 2510.4991 2030.2235  0.0 2.33020 9.13
    3 2 0 0 2634.5624 2278.1293 -180.0 2.31811 9.37
    0 0 6 0 10247.2580 9592.1269  0.0 2.30450 17.35
    1 1 5 0 48.5218 51.5115 180.0 2.29273 0.16
    2 2 2 0 32.9402 34.9172 -180.0 2.29085 0.11
    5 0 -5 0 797.0614 922.0686 180.0 2.28360 1.36
    1 2 3 0 139.2280 166.6717 180.0 2.28031 0.48
    4 0 -6 0 4875.4530 5614.2286 0.0 2.27506 8.42
    4 1 2 0 1406.2057 1600.6225 180.0 2.27158 4.22
    5 0 1 0 316.8645 367.9900 180.0 2.26903 0.47
    3 2 -3 0 1.6608 1.9845 180.0 2.26591 0.01
    2 1 -6 0 1253.2818 1476.2839 -180.0 2.26248 4.33
    5 1 -4 0 1901.6624 2026.0542 -180.0 2.25044 6.30
    1 2 -4 0 561.4184 550.8057 180.0 2.24133 1.93
    5 1 0 0 239.6099 234.1054 0.0 2.24112 0.73
    1 1 -6 0 5.3212 4.7130 0.0 2.23140 0.02
    2 2 -4 0 253.4102 236.7633 180.0 2.22434 0.86
    3 1 -6 0 557.1306 576.1030 180.0 2.21790 1.85
    3 2 1 0 1332.9311 1610.4766  0.0 2.21336 4.21
    0 2 4 0 1143.6855 907.3738 180.0 2.18519 3.65
    6 0 -2 0 6221.5570 4883.0790 180.0 2.17617 9.08
    3 2 -4 0 1601.5004 1409.6537  0.0 2.13892 4.97
    0 1 6 0 655.1376 582.0692  0.0 2.13331 1.91
    4 2 -2 0 23.1370 20.5681  0.0 2.13284 0.07
    4 2 -1 0 2357.5788 2057.2402 -180.0 2.12620 6.98
    6 0 -4 0 4390.8732 3828.7125 0.0 2.11892 6.27
    5 1 -5 0 2.8942 2.5127 180.0 2.11670 0.01
    4 1 -6 0 5.0103 4.0583  0.0 2.10989 0.01
    2 2 3 0 159.2851 119.7041  0.0 2.10708 0.45
    5 1 1 0 78.2912 57.5916 0.0 2.10508 0.20
    3 1 4 0 691.3481 556.3252 0.0 2.10035 1.76
    3 0 -7 0 6027.7872 4948.5533 0.0 2.09863 8.87
    4 2 -3 0 1.8580 1.4806  0.0 2.09008 0.01
    2 1 5 0 611.9948 577.5880 -180.0 2.07753 1.58
    3 2 2 0 3109.4694 2932.2580  0.0 2.07339 8.37
    4 2 0 0 2140.9495 1940.0038  0.0 2.07150 5.90
    1 0 -7 0 1906.3448 1710.6570 180.0 2.07108 2.67
    1 2 4 0 2131.9526 1901.1823 180.0 2.07081 5.92
    4 1 3 0 381.7465 281.4603  0.0 2.05405 0.92
    2 2 -5 0 504.1330 481.5274  0.0 2.03846 1.42
    6 0 0 0 1564.1019 1605.7929 0.0 2.03514 1.90
    1 2 -5 0 3457.5517 3604.5604 -180.0 2.03334 9.61
    6 1 -2 0 3483.7257 3547.5352 0.0 2.03030 8.94
    6 1 -3 0 1559.9498 1521.1576  0.0 2.02799 4.06
    4 2 -4 0 408.0975 447.6334 0.0 2.00619 1.10
    1 1 6 0 122.7701 172.1738 0.0 1.99190 0.30
    6 1 -1 0 291.2463 409.8043  0.0 1.99006 0.70
    3 2 -5 0 182.1527 255.5997 0.0 1.98868 0.49
    6 1 -4 0 383.9544 492.2440  0.0 1.98357 0.97
    2 1 -7 0 2034.4478 2470.9345 0.0 1.98099 5.31
    3 0 5 0 2817.9157 3380.4995 180.0 1.97981 3.13
    4 2 1 0 691.2502 826.9029 0.0 1.97898 1.69
    0 2 5 0 2048.0530 2497.7924 -180.0 1.97451 5.24
    3 1 -7 0 608.2111 635.6466 180.0 1.96689 1.57
    4 0 4 0 1789.0986 1831.7502 -180.0 1.96395 1.90
    5 1 -6 0 124.4418 127.3266 0.0 1.96344 0.31
    5 1 2 0 2830.5079 2614.3842 -180.0 1.95110 6.17
    1 1 -7 0 3752.7244 3256.1084  0.0 1.94416 9.27
    2 0 6 0 1705.4056 1511.6031 180.0 1.93773 1.88
    2 2 4 0 892.1397 793.1347 180.0 1.92314 2.06
    3 2 3 0 909.1819 825.5551  0.0 1.91893 2.05
    5 2 -2 0 1543.9039 1402.5290 180.0 1.91863 3.67
    6 1 0 0 893.2064 834.4793 -180.0 1.91434 1.95
    5 0 -7 0 2252.5896 2200.0242 0.0 1.90823 2.68
    4 1 -7 0 593.5398 575.4019 180.0 1.90497 1.43
    6 1 -5 0 128.8108 125.0882 0.0 1.90473 0.30
    6 0 -6 0 63.8953 63.5484 0.0 1.90300 0.07
    5 2 -3 0 259.9643 264.3745 180.0 1.90184 0.61
    5 2 -1 0 1232.6573 1307.1829  0.0 1.89901 2.83
    4 2 -5 0 85.8555 84.9800 180.0 1.89501 0.21
    5 0 3 0 4402.3534 4279.6393 180.0 1.89408 4.34
    1 2 5 0 1679.9632 1710.1878  0.0 1.87470 3.76
    7 0 -3 0 6382.7768 5692.1093 180.0 1.86957 6.86
    3 1 5 0 23.4373 20.1058  0.0 1.86808 0.05
    0 1 7 0 396.5665 360.2889  0.0 1.86427 0.87
    0 3 1 0 27.4296 25.8971 180.0 1.86297 0.06
    4 2 2 0 11.2311 10.5731 -180.0 1.86308 0.02
    1 3 0 0 259.0238 245.8406  0.0 1.85821 0.61
    2 2 -6 0 45.4899 43.0873 0.0 1.85805 0.10
    1 3 -1 0 1300.6271 1238.6000 180.0 1.85513 3.04
    4 1 4 0 226.5530 217.8201 180.0 1.85473 0.44
    5 2 -4 0 662.1066 720.6736  0.0 1.85136 1.49
    1 0 7 0 87.5746 98.9669  0.0 1.84784 0.09
    2 0 -8 0 1404.0248 1553.2250 -180.0 1.84644 1.57
    5 2 0 0 580.7550 639.3456 0.0 1.84616 1.23
    1 2 -6 0 1620.3261 1840.5452  0.0 1.84072 3.63
    3 2 -6 0 652.2246 738.5056 180.0 1.83312 1.46
    2 1 6 0 1392.2327 1581.5470 -180.0 1.83260 2.78
    1 3 1 0 20.7999 26.1581 -180.0 1.82847 0.05
    1 3 -2 0 742.5513 886.7313 -180.0 1.81970 1.67
    0 3 2 0 141.6565 164.4930  0.0 1.81422 0.31
    6 1 1 0 54.1105 62.7377 180.0 1.81457 0.10
    7 0 -1 0 480.4878 559.7150  0.0 1.81372 0.47
    4 0 -8 0 2560.3659 3012.0575 -180.0 1.80916 2.75
    5 1 -7 0 320.9764 369.0489  0.0 1.80758 0.68
    2 3 -1 0 1243.5927 1394.7128  0.0 1.80650 2.73
    6 1 -6 0 9.1462 9.6432  0.0 1.80314 0.02
    2 3 0 0 1282.8981 1419.7754  0.0 1.79684 2.77
    7 0 -5 0 291.4633 313.0112 180.0 1.79590 0.30
    5 1 3 0 698.8236 737.3818  0.0 1.79554 1.26
    2 3 -2 0 2500.9495 2288.3182  0.0 1.78576 5.38
    6 0 2 0 53.9198 49.3792 0.0 1.78582 0.05
    0 2 6 0 184.9715 161.5618  0.0 1.78449 0.38
    5 2 -5 0 10.0138 8.6185 180.0 1.77473 0.02
    7 1 -3 0 878.7363 754.1636 0.0 1.77462 1.71
    4 2 -6 0 209.5821 165.6740 -180.0 1.77071 0.43
    1 3 2 0 7.3775 5.9025 180.0 1.77036 0.02
    5 2 1 0 904.2832 848.0320 -180.0 1.76786 1.72
    3 2 4 0 930.8064 1001.2960 -180.0 1.76506 1.74
    7 1 -2 0 131.9880 142.7342 -180.0 1.76433 0.25
    2 3 1 0 143.2133 136.9992 0.0 1.75820 0.29
    1 3 -3 0 93.4523 89.1713 -180.0 1.75714 0.19
    3 1 -8 0 208.4693 197.9823 -180.0 1.75643 0.42
    7 1 -4 0 411.5169 389.5635 180.0 1.75606 0.79
    1 1 7 0 149.0862 141.0533 180.0 1.75600 0.28
    2 1 -8 0 615.7199 575.8475  0.0 1.75481 1.24
    2 2 5 0 107.1631 100.4549 180.0 1.75145 0.20
    0 3 3 0 800.7411 656.7073 -180.0 1.74084 1.62
    2 3 -3 0 3870.6171 3090.0309 -180.0 1.73762 7.85
    4 2 3 0 47.9647 38.2199 0.0 1.73732 0.09
    0 0 8 0 582.6607 542.2590  0.0 1.72838 0.54
    7 1 -1 0 1.1174 0.9864 -180.0 1.72665 0.00
    3 3 -1 0 114.9034 100.1947 -180.0 1.72596 0.23
    6 2 -2 0 4.6581 4.4091 0.0 1.72287 0.01
    4 1 -8 0 578.2785 551.5164 -180.0 1.72271 1.12
    6 2 -3 0 424.5974 429.3178 180.0 1.72146 0.80
    3 3 -2 0 2208.8381 2409.4705 0.0 1.71857 4.34
    1 1 -8 0 277.4563 302.6265 -180.0 1.71813 0.53
    7 1 -5 0 2271.4845 2280.5222 -180.0 1.71125 4.18
    3 3 0 0 1549.2121 1444.9930 180.0 1.70682 2.96
    6 1 2 0 599.4227 584.1532  0.0 1.70252 0.98
    1 2 6 0 8.9612 8.9205  0.0 1.69922 0.02
    6 2 -1 0 941.2507 936.6589 0.0 1.69808 1.68
    2 3 2 0 17.2083 17.3656 0.0 1.69585 0.03
    6 2 -4 0 469.9602 485.4686  0.0 1.69404 0.86
    2 2 -7 0 597.3365 615.9565  0.0 1.69244 1.13
    1 3 3 0 860.0921 880.8929 0.0 1.69156 1.61
    6 1 -7 0 224.2043 228.9983 180.0 1.69039 0.41
    3 3 -3 0 91.0299 106.1381  0.0 1.68566 0.17
    3 2 -7 0 88.6132 107.5321 180.0 1.68362 0.17
    5 2 -6 0 175.4381 194.1890  0.0 1.68145 0.32
    4 1 5 0 0.1006 0.0959  0.0 1.67875 0.00
    1 3 -4 0 10.6286 10.9816 0.0 1.67547 0.02
    3 1 6 0 416.1912 467.6489  0.0 1.67391 0.67
    5 2 2 0 40.3361 45.7477 -180.0 1.67368 0.07
    1 2 -7 0 30.4919 29.5477 -180.0 1.66929 0.06
    2 3 -4 0 194.3721 179.1112 180.0 1.66833 0.36
    7 1 0 0 249.5517 216.3073 0.0 1.66653 0.40
    3 3 1 0 45.8997 39.7577 0.0 1.66369 0.08
    5 1 -8 0 853.4585 826.4768  0.0 1.65935 1.52
    7 0 1 0 10956.5782 10481.3006  0.0 1.65811 8.49
    0 1 8 0 170.2725 127.5910 -180.0 1.65253 0.29
    0 3 4 0 29.9311 23.1076 180.0 1.65162 0.05
    6 2 0 0 1.2964 1.0588 -180.0 1.65030 0.00
    5 1 4 0 269.8719 225.0043 -180.0 1.64818 0.40
    3 0 -9 0 0.3859 0.3139  0.0 1.64660 0.00
    7 1 -6 0 420.7596 340.4237  0.0 1.64587 0.72
    4 2 -7 0 111.9230 91.7204 -180.0 1.64429 0.20
    6 2 -5 0 775.2805 637.1433  0.0 1.64414 1.34
    6 0 -8 0 1534.2031 1375.9266 180.0 1.64091 1.32
    2 1 7 0 5.3835 5.3019 180.0 1.63454 0.01
    3 3 -4 0 1386.3963 1540.3291 -180.0 1.63137 2.44
    7 0 -7 0 211.6704 234.5508 0.0 1.63114 0.18
    8 0 -4 0 596.2726 644.3241  0.0 1.63000 0.48
    4 3 -2 0 800.5436 839.6211 -180.0 1.62867 1.39
    4 3 -1 0 1.4978 1.6562  0.0 1.62570 0.00
    3 2 5 0 350.6898 471.3125 0.0 1.62039 0.55
    8 0 -2 0 371.0876 453.8740 180.0 1.61821 0.29
    0 2 7 0 166.6355 203.1921  0.0 1.61790 0.28
    2 3 3 0 6.0506 7.4325 180.0 1.61711 0.01
    4 2 4 0 67.0142 91.1600 0.0 1.61165 0.10
    4 3 -3 0 8.2350 8.9685  0.0 1.60939 0.01
    3 3 2 0 158.4007 146.8691  0.0 1.60173 0.26
    4 3 0 0 1.5768 1.2934  0.0 1.60086 0.00
    1 3 4 0 413.7683 328.6034 180.0 1.60054 0.68
    1 0 -9 0 330.9222 311.6324  0.0 1.59724 0.27
    2 2 6 0 65.7391 63.7484 0.0 1.59707 0.10
    7 1 1 0 4.1357 4.7914 180.0 1.59080 0.01
    6 1 3 0 596.8581 634.4775  0.0 1.58760 0.83
    2 3 -5 0 27.4752 28.9607  0.0 1.58546 0.05
    6 2 1 0 177.9672 188.9536 -180.0 1.58510 0.27
    4 0 6 0 3509.7849 3726.8049  0.0 1.58509 2.43
    1 3 -5 0 178.7688 206.9468 0.0 1.58305 0.29
    5 0 -9 0 274.0056 327.9373 180.0 1.58246 0.22
    3 1 -9 0 65.9348 85.2908 0.0 1.58062 0.11
    5 2 -7 0 8.4520 10.9666 -180.0 1.58043 0.01
    6 2 -6 0 1417.9824 1738.4593 0.0 1.57746 2.26
    6 1 -8 0 4.1054 4.8073 180.0 1.57559 0.01
    5 2 3 0 83.1939 102.7695 180.0 1.57237 0.12
    2 1 -9 0 3.5492 4.4986 0.0 1.57110 0.01
    5 0 5 0 1316.8940 1667.9601  0.0 1.57116 0.88
    8 1 -3 0 125.5987 159.6654 -180.0 1.57070 0.19
    4 3 -4 0 384.2259 487.8548 0.0 1.57013 0.62
    3 0 7 0 2124.8346 2625.7936  0.0 1.56892 1.48
    1 1 8 0 94.7248 109.6438 180.0 1.56743 0.14
    7 1 -7 0 457.9529 519.2090  0.0 1.56694 0.71
    8 1 -4 0 12.0489 13.3083  0.0 1.56592 0.02
    4 1 -9 0 807.2088 913.2551 -180.0 1.56401 1.28
    3 3 -5 0 27.2961 33.5190  0.0 1.56170 0.04
    7 2 -3 0 46.4058 53.1991 180.0 1.55826 0.07
    4 3 1 0 17.8535 18.6772 0.0 1.55699 0.03
    8 0 -6 0 127.9182 130.6617 0.0 1.55658 0.10
    8 1 -2 0 9.4098 9.3134 -180.0 1.55546 0.01
    0 3 5 0 599.5225 599.4909  0.0 1.55481 0.94
    7 2 -2 0 284.2175 411.1947 -180.0 1.55128 0.42
    3 2 -8 0 107.3317 139.3401 -180.0 1.54590 0.17
    7 2 -4 0 607.2933 776.3772 0.0 1.54565 0.91
    1 2 7 0 196.5055 250.6370  0.0 1.54561 0.29
    2 2 -8 0 70.8281 87.5462  0.0 1.54479 0.11
    8 1 -5 0 97.5706 143.6085  0.0 1.54165 0.14
    1 1 -9 0 152.7964 180.9592  0.0 1.53681 0.23
    2 3 4 0 4.8769 5.0338 -180.0 1.52935 0.01
    6 0 4 0 86.1464 88.9695 180.0 1.52938 0.05
    3 3 3 0 249.5549 254.9424  0.0 1.52723 0.36
    5 3 -2 0 16.3841 16.7564 0.0 1.52708 0.02
    8 0 0 0 242.3816 249.6607  0.0 1.52636 0.16
    4 1 6 0 360.9810 373.3928 0.0 1.52598 0.47
    7 2 -1 0 0.1745 0.1813 0.0 1.52548 0.00
    2 0 8 0 62.5188 65.0728 0.0 1.52526 0.04
    5 1 -9 0 908.5580 940.6582 -180.0 1.52363 1.35
    4 2 -8 0 21.7771 22.4812  0.0 1.52276 0.03
    8 1 -1 0 628.2618 652.7153 180.0 1.52188 0.85
    1 2 -8 0 1994.3031 2143.5419 180.0 1.51959 2.93
    5 3 -3 0 173.9911 187.7285 0.0 1.51857 0.26
    5 3 -1 0 0.7030 0.7586 -180.0 1.51713 0.00
    4 3 -5 0 0.0817 0.0859  0.0 1.51509 0.00
    7 2 -5 0 13.1550 13.6703  0.0 1.51483 0.02
    5 1 5 0 0.5396 0.5211  0.0 1.51353 0.00
    3 1 7 0 9.7264 8.9956 180.0 1.51153 0.01
    6 2 2 0 1288.4797 1280.6345  0.0 1.50876 1.70
    7 1 2 0 21.7789 24.4136  0.0 1.50633 0.03
    1 3 5 0 70.4506 77.7977 -180.0 1.50465 0.10
    8 1 -6 0 57.3277 66.1342  0.0 1.50049 0.08
    6 2 -7 0 42.8707 49.9623 180.0 1.50030 0.06
    4 3 2 0 208.7006 256.7998 0.0 1.49862 0.29
    2 3 -6 0 295.1965 355.8357 0.0 1.49600 0.43
    5 3 -4 0 226.1840 277.1628 180.0 1.49250 0.32
    4 2 5 0 241.5085 303.1054 -180.0 1.49214 0.31
    5 3 0 0 323.7327 440.6173 0.0 1.48977 0.45
    3 2 6 0 0.3370 0.4434  0.0 1.48874 0.00
    1 3 -6 0 8.5048 10.3656  0.0 1.48691 0.01
    7 2 0 0 4.5243 5.1886 0.0 1.48354 0.01
    3 3 -6 0 298.8715 346.0899  0.0 1.48289 0.43
    0 1 9 0 831.5450 973.4775 180.0 1.48233 1.12
    7 1 -8 0 1293.4484 1545.1811 -180.0 1.48108 1.78
    5 2 -8 0 49.9265 60.1011  0.0 1.47847 0.07
    6 1 4 0 19.2335 21.5072  0.0 1.47608 0.02
    4 0 -10 0 797.4632 849.1206 180.0 1.47492 0.55
    0 2 8 0 141.6158 147.1783 -180.0 1.47364 0.19
    8 1 0 0 1383.8344 1432.7682  0.0 1.47336 1.72
    2 1 8 0 16.2331 16.6398 180.0 1.47237 0.02
    5 2 4 0 30.0231 31.3541  0.0 1.47055 0.04
    7 2 -6 0 84.0612 91.3443 180.0 1.46891 0.11
    2 0 -10 0 799.5264 863.8348  0.0 1.46719 0.54
    7 0 3 0 1616.4407 1732.7003 -180.0 1.46599 0.94
    6 1 -9 0 107.1480 113.9713  0.0 1.46468 0.15
    2 2 7 0 12.2112 13.8686 0.0 1.46084 0.02
    1 0 9 0 1520.9615 1725.5414 180.0 1.46055 0.96
    0 3 6 0 126.4142 148.8093  0.0 1.45679 0.17
    5 3 -5 0 251.4464 325.0636 0.0 1.45147 0.34
    9 0 -3 0 318.6534 400.4699 180.0 1.45078 0.20
    4 3 -6 0 49.1605 61.7212  0.0 1.44927 0.07
    5 3 1 0 153.8819 211.0985 180.0 1.44771 0.20
    8 1 -7 0 33.2720 43.8324  0.0 1.44637 0.04
    3 3 4 0 12.2344 15.9702 180.0 1.44617 0.02
    9 0 -5 0 1582.9301 2251.2302  0.0 1.44038 0.98
    2 3 5 0 248.0385 307.8812 180.0 1.43865 0.32
    7 0 -9 0 305.2751 363.3862 -180.0 1.43815 0.20
    3 1 -10 0 405.0206 458.1473 0.0 1.43320 0.53
    4 3 3 0 20.9274 20.0190 0.0 1.43079 0.03
    7 2 1 0 150.7296 128.4924 -180.0 1.42936 0.18
    8 0 -8 0 80.0139 65.5002 180.0 1.42725 0.05
    4 1 -10 0 251.2163 205.6236 0.0 1.42694 0.33
    6 2 3 0 253.2403 207.2772 0.0 1.42704 0.29
    6 3 -2 0 236.2032 192.9603 -180.0 1.42269 0.30
    3 2 -9 0 520.2503 408.9723 180.0 1.42197 0.67
    6 3 -3 0 191.1661 149.6957 180.0 1.42189 0.24
    2 1 -10 0 248.3499 186.4693 -180.0 1.41994 0.32
    7 1 3 0 0.5416 0.4152 180.0 1.41885 0.00
    6 2 -8 0 128.7085 99.6654 -180.0 1.41830 0.16
    2 2 -9 0 448.2803 396.6721 180.0 1.41502 0.57
    8 2 -3 0 413.5149 368.2303 180.0 1.41473 0.50
    8 1 1 0 34.1005 30.6095 0.0 1.41418 0.04
    1 1 9 0 0.4627 0.4169  0.0 1.41391 0.00
    1 2 8 0 14.4452 13.7829 -180.0 1.41234 0.02
    7 2 -7 0 45.9356 44.8028 0.0 1.41198 0.06
    8 2 -4 0 545.8991 557.5916 180.0 1.41124 0.66
    0 4 0 0 0.4406 0.4672 180.0 1.41008 0.00
    4 2 -9 0 798.4942 846.9182 -180.0 1.40984 1.01
    1 3 6 0 266.2983 280.5900 -180.0 1.40928 0.33
    6 3 -1 0 130.4345 135.8311 180.0 1.40863 0.16
    9 1 -4 0 6.4476 6.6176  0.0 1.40753 0.01
    6 3 -4 0 152.1247 152.9449 180.0 1.40632 0.19
    2 3 -7 0 39.5115 39.4904 -180.0 1.40540 0.05
    9 1 -3 0 31.3075 31.4866 -180.0 1.40505 0.04
    8 2 -2 0 31.8300 33.9722 0.0 1.40357 0.04
    0 4 1 0 862.5578 947.2211 0.0 1.40281 1.11
    6 0 -10 0 72.6778 80.5091 -180.0 1.40236 0.04
    5 1 -10 0 5.4786 6.0782  0.0 1.40191 0.01
    1 4 0 0 9.5781 10.4784 0.0 1.40077 0.01
    3 3 -7 0 9.6134 10.4650 180.0 1.40034 0.01
    9 0 -1 0 633.5460 688.6595  0.0 1.40018 0.35
    1 4 -1 0 28.7659 31.0277 -180.0 1.39945 0.04
    5 3 -6 0 296.3533 317.0881 0.0 1.39910 0.37
    9 1 -5 0 570.2677 523.5272 0.0 1.39559 0.67
    5 3 2 0 441.6170 407.2203  0.0 1.39461 0.51
    4 1 7 0 201.1829 186.3842 0.0 1.39414 0.22
    7 1 -9 0 341.0341 317.9988 180.0 1.39357 0.41
    8 2 -5 0 1407.0033 1314.7730  0.0 1.39339 1.67
    5 1 6 0 24.4586 23.0056 180.0 1.39292 0.03
    1 3 -7 0 658.4777 629.0644 180.0 1.39207 0.81
    1 2 -9 0 20.7914 20.9122 -180.0 1.38981 0.03
    1 1 -10 0 102.7188 103.5258 180.0 1.38872 0.12
    8 0 2 0 1670.4808 1685.8391 180.0 1.38887 0.87
    9 1 -2 0 3.6276 3.6363 0.0 1.38836 0.00
    1 4 1 0 278.8327 276.7141 -180.0 1.38790 0.35
    1 4 -2 0 749.7517 685.4203 180.0 1.38405 0.93
    8 1 -8 0 1941.6484 1767.6324  0.0 1.38364 2.28
    0 0 10 0 3591.0274 3249.9387 180.0 1.38270 2.06
    0 4 2 0 444.4541 406.8126  0.0 1.38164 0.55
    4 2 6 0 72.1137 65.7793  0.0 1.38179 0.08
    6 3 0 0 141.5021 132.3207 0.0 1.38100 0.16
    5 2 -9 0 341.9179 334.8678 0.0 1.38004 0.41
    8 2 -1 0 227.8263 234.1356 -180.0 1.37874 0.25
    2 4 -1 0 564.4938 580.3336 0.0 1.37822 0.69
    4 3 -7 0 329.4932 330.0214  0.0 1.37747 0.40
    6 3 -5 0 1.4741 1.4693 0.0 1.37738 0.00
    3 1 8 0 844.0295 723.3037 -180.0 1.37497 0.90
    2 4 0 0 32.1854 26.4556 -180.0 1.37392 0.04
    9 0 -7 0 140.8212 120.2060 0.0 1.37266 0.08
    5 2 5 0 0.5849 0.5045  0.0 1.37253 0.00
    6 1 5 0 171.3984 165.7231 180.0 1.37149 0.17
    3 2 7 0 232.4926 237.6788 -180.0 1.37103 0.25
    9 1 -6 0 351.2235 386.7891 0.0 1.37029 0.40
    2 4 -2 0 3.2655 3.6374  0.0 1.36894 0.00
    7 2 2 0 43.2675 41.0290 0.0 1.36715 0.05
    3 3 5 0 49.2882 48.0340 180.0 1.36332 0.05
    8 2 -6 0 110.6327 113.0605 -180.0 1.36278 0.13
    1 4 2 0 2.9684 3.2164 -180.0 1.36197 0.00
    0 3 7 0 55.9901 61.1215 180.0 1.36184 0.06
    6 1 -10 0 91.4394 103.6779 0.0 1.36093 0.11
    9 1 -1 0 13.8311 14.8361 -180.0 1.35894 0.01
    4 3 4 0 212.3482 222.2709 180.0 1.35811 0.23
    2 4 1 0 23.8857 26.2681  0.0 1.35641 0.03
    1 4 -3 0 1249.2096 1406.6975  0.0 1.35592 1.48
    2 3 6 0 149.8341 171.5062 0.0 1.34935 0.17
    0 2 9 0 249.0220 282.3666 0.0 1.34913 0.28
    0 4 3 0 192.3814 211.2671 180.0 1.34839 0.22
    8 1 2 0 247.8649 274.4127 180.0 1.34858 0.25
    7 2 -8 0 713.0264 776.8164 180.0 1.34819 0.80
    2 4 -3 0 58.7987 62.4186 0.0 1.34689 0.07
    3 0 -11 0 0.0921 0.1016 0.0 1.34541 0.00
    6 2 4 0 35.7381 39.6800 180.0 1.34442 0.04
    0 1 10 0 189.5750 209.7096  0.0 1.34294 0.20
    8 2 0 0 202.1073 225.7217 -180.0 1.34236 0.21
    6 3 1 0 593.4529 664.1210  0.0 1.34210 0.64
    2 2 8 0 0.4536 0.5045 -180.0 1.34161 0.00
    3 4 -1 0 11.7341 12.9738 0.0 1.34144 0.01
    5 3 -7 0 0.0842 0.0818 -180.0 1.33927 0.00
    3 4 -2 0 23.7165 22.9438 180.0 1.33796 0.03
    2 1 9 0 28.1686 27.3142  0.0 1.33782 0.03
    6 3 -6 0 2.7204 2.6518 180.0 1.33746 0.00
    6 2 -9 0 284.2169 280.3464 -180.0 1.33578 0.32
    5 3 3 0 309.6563 322.3471 180.0 1.33435 0.32
    9 1 -7 0 2.6369 2.7814  0.0 1.33373 0.00
    3 4 0 0 16.6525 17.4614 0.0 1.33239 0.02
    7 1 4 0 15.5920 16.3549 0.0 1.33248 0.01
    5 0 -11 0 1091.4370 1103.8441 0.0 1.32934 0.60
    2 4 2 0 284.8479 285.4122 0.0 1.32715 0.32
    7 3 -3 0 5.3684 5.8410  0.0 1.32570 0.01
    1 4 3 0 80.5346 89.7116 0.0 1.32510 0.09
    3 4 -3 0 38.9433 39.5911 180.0 1.32225 0.04
    8 2 -7 0 103.9376 101.9221 -180.0 1.32185 0.11
    7 3 -2 0 6.9842 6.6112 180.0 1.32139 0.01
    5 0 7 0 135.8588 124.7574 180.0 1.32072 0.06
    9 1 0 0 855.0543 797.8018 0.0 1.31914 0.83
    3 3 -8 0 38.4961 37.9138 0.0 1.31806 0.04
    7 3 -4 0 336.2010 333.8608  0.0 1.31791 0.36
    1 3 7 0 5.2605 5.2309 -180.0 1.31788 0.01
    2 3 -8 0 680.4400 692.4080  0.0 1.31737 0.75
    1 4 -4 0 467.7654 477.0249  0.0 1.31732 0.52
    8 1 -9 0 344.5720 358.8664 180.0 1.31633 0.36
    4 0 8 0 25.6613 26.2671 0.0 1.31466 0.01
    2 4 -4 0 83.4177 82.7423  0.0 1.31384 0.09
    3 2 -10 0 16.2340 16.4397  0.0 1.31177 0.02
    3 4 1 0 263.6876 268.5235 -180.0 1.31157 0.28
    6 0 6 0 2.3608 2.5956 180.0 1.30930 0.00
    10 0 -4 0 633.0563 701.5690 180.0 1.30891 0.31
    3 1 -11 0 50.5965 56.2407 -180.0 1.30869 0.05
    4 1 -11 0 26.2186 29.1480 0.0 1.30868 0.03
    7 1 -10 0 25.1768 28.1029  0.0 1.30807 0.03
    4 2 -10 0 1.0496 1.1849 180.0 1.30697 0.00
    0 4 4 0 330.8098 395.6359 180.0 1.30563 0.36
    7 3 -1 0 107.7910 131.1449 180.0 1.30533 0.11
    9 0 1 0 1.6296 1.9803 0.0 1.30535 0.00
    4 3 -8 0 196.0840 246.2239 180.0 1.30363 0.21
    1 3 -8 0 5.1898 5.7749  0.0 1.30164 0.01
    2 2 -10 0 332.6116 369.2095 180.0 1.30159 0.35
    7 2 3 0 24.0658 26.1716 180.0 1.30075 0.02
    1 0 -11 0 0.4951 0.5899 180.0 1.29896 0.00
    7 3 -5 0 73.8542 90.3785 180.0 1.29864 0.08
    8 2 1 0 3.3229 4.2542  0.0 1.29714 0.00
    1 2 9 0 42.5234 54.1434 0.0 1.29694 0.04
    3 4 -4 0 306.5830 355.6941  0.0 1.29556 0.33
    6 3 2 0 0.9751 1.0467  0.0 1.29482 0.00
    4 4 -2 0 22.3526 22.5777 180.0 1.29420 0.02
    2 1 -11 0 65.4580 64.6532  0.0 1.29393 0.07
    5 1 -11 0 0.0158 0.0156 0.0 1.29389 0.00
    4 4 -1 0 1.0814 1.0047 0.0 1.29271 0.00
    9 2 -4 0 7.9471 7.2676 0.0 1.29201 0.01
    3 0 9 0 3199.1458 2919.8882 180.0 1.29182 1.49
    9 2 -3 0 21.0661 20.0911 0.0 1.29008 0.02
    6 3 -7 0 275.8389 271.7077 0.0 1.28946 0.29
    9 1 -8 0 190.1476 192.5928 0.0 1.28861 0.19
    2 4 3 0 121.1189 123.1875 180.0 1.28838 0.12
    10 0 -6 0 1110.7638 1137.6052  0.0 1.28782 0.54
    5 2 -10 0 96.1550 98.6304 180.0 1.28766 0.10
    1 1 10 0 1421.3225 1461.1981  0.0 1.28686 1.38
    5 1 7 0 470.8446 475.0971 0.0 1.28593 0.42
    4 4 -3 0 854.8645 814.7656 -180.0 1.28447 0.89
    4 3 5 0 68.5091 64.6746 -180.0 1.28426 0.07
    10 0 -2 0 186.4798 176.4969 0.0 1.28432 0.09
    9 2 -5 0 14.2114 12.7073 180.0 1.28275 0.01
    3 3 6 0 167.6973 150.5821 0.0 1.28209 0.16
    4 2 7 0 0.1718 0.1556 180.0 1.28163 0.00
    7 0 5 0 308.0746 278.5169 0.0 1.28171 0.13
    7 2 -9 0 33.5058 30.5086 -180.0 1.28118 0.03
    3 4 2 0 152.3157 138.5587  0.0 1.28056 0.15
    5 2 6 0 309.0220 281.3803 180.0 1.28068 0.28
    4 1 8 0 1.5782 1.4323 -180.0 1.28034 0.00
    4 4 0 0 347.1163 314.2107 -180.0 1.28012 0.35
    8 1 3 0 209.8303 190.1862 180.0 1.28023 0.18
    1 4 4 0 0.2752 0.2487  0.0 1.27995 0.00
    8 0 -10 0 351.1981 316.1515 0.0 1.27939 0.17
    7 3 0 0 55.4499 50.1976 0.0 1.27877 0.05
    1 2 -10 0 201.9408 188.8021  0.0 1.27742 0.20
    9 2 -2 0 78.9704 73.6762  0.0 1.27713 0.07
    5 3 -8 0 73.2335 61.4243  0.0 1.27552 0.07
    6 1 6 0 181.0563 150.4816  0.0 1.27539 0.16
    10 1 -4 0 4.1003 3.3406 -180.0 1.27503 0.00
    8 2 -8 0 0.2932 0.2420  0.0 1.27346 0.00
    0 3 8 0 339.6733 284.8943 0.0 1.27241 0.34
    2 4 -5 0 0.0021 0.0017 0.0 1.27220 0.00
    9 1 1 0 416.7955 350.9898 180.0 1.27174 0.37
    1 4 -5 0 47.2127 40.7014 0.0 1.27095 0.05
    10 1 -5 0 307.9549 271.3346 180.0 1.27049 0.29
    5 3 4 0 593.3214 524.3308 180.0 1.27042 0.55
    7 3 -6 0 276.4530 247.7513 180.0 1.26936 0.27
    10 1 -3 0 750.9320 653.7029  0.0 1.26880 0.69
    9 0 -9 0 424.1205 365.6109 180.0 1.26867 0.20
    3 2 8 0 78.6918 60.4186 0.0 1.26669 0.07
    1 1 -11 0 4.7379 3.6678 -180.0 1.26583 0.00
    6 1 -11 0 16.0954 12.4809  0.0 1.26576 0.02
    4 4 -4 0 108.7804 87.4854  0.0 1.26424 0.11
    2 3 7 0 2383.6699 1917.2443  0.0 1.26415 2.26
    6 2 5 0 15.7620 12.6644 0.0 1.26396 0.01
    9 2 -6 0 457.4527 356.5637  0.0 1.26303 0.44
    3 4 -5 0 126.0333 93.7862 -180.0 1.25983 0.13
    3 1 9 0 650.9465 504.1488  0.0 1.25922 0.58
    4 4 1 0 13.9985 11.9445 -180.0 1.25735 0.01
    7 0 -11 0 3227.2771 2773.3413 -180.0 1.25691 1.56
    0 4 5 0 712.8813 598.2138 0.0 1.25620 0.70
    6 2 -10 0 45.6230 36.4435 0.0 1.25568 0.04
    10 1 -6 0 407.3720 318.6968 -180.0 1.25551 0.38
    2 0 10 0 12.6478 8.9624 180.0 1.25470 0.01
    9 2 -1 0 121.8540 82.2407 -180.0 1.25412 0.11
    10 1 -2 0 325.2144 227.8552 180.0 1.25226 0.29
    7 1 5 0 20.6377 16.9972  0.0 1.24984 0.02
    8 1 -10 0 72.9427 56.3338 -180.0 1.24769 0.07
    8 2 2 0 68.2209 47.0615 180.0 1.24597 0.06
    7 3 1 0 463.3949 340.5517 -180.0 1.24358 0.42
    2 4 4 0 310.4938 242.4530  0.0 1.24266 0.29
    6 3 3 0 1754.0448 1392.8335 -180.0 1.24205 1.54
    3 4 3 0 718.7190 565.6745 180.0 1.24152 0.67
    5 4 -2 0 1165.5090 914.2526 0.0 1.24144 1.11
    0 2 10 0 10.9351 8.6021 0.0 1.24151 0.01
    8 0 4 0 248.8303 188.6793  0.0 1.24087 0.10
    3 3 -9 0 195.4135 142.6114 -180.0 1.23870 0.19
    9 1 -9 0 28.7096 22.0507 -180.0 1.23774 0.03
    2 2 9 0 0.2011 0.1562 180.0 1.23746 0.00
    5 4 -3 0 444.2734 349.9782 0.0 1.23686 0.42
    6 3 -8 0 63.7889 50.3083  0.0 1.23628 0.06
    5 4 -1 0 49.1591 38.7317 -180.0 1.23608 0.05
    4 4 -5 0 397.5384 312.7148  0.0 1.23497 0.38
    4 0 -12 0 434.4071 341.7475 0.0 1.23495 0.20
    9 2 -7 0 308.0349 243.0251 0.0 1.23423 0.28
    2 3 -9 0 13.5787 10.7195 -180.0 1.23410 0.01
    8 3 -3 0 284.1708 224.6151 180.0 1.23391 0.26
    7 2 4 0 59.3383 47.4511  0.0 1.23324 0.05
    1 3 8 0 526.0442 438.8731  0.0 1.23232 0.48
    7 3 -7 0 331.1594 280.1234 -180.0 1.23208 0.31
    8 3 -4 0 177.8684 154.0801 0.0 1.23159 0.16
    10 1 -7 0 619.2620 542.2077 -180.0 1.23117 0.55
    4 3 -9 0 983.7273 859.5264 -180.0 1.23066 0.93
    1 4 5 0 104.4179 85.9215 180.0 1.22930 0.10
    10 0 -8 0 150.7031 117.5379 180.0 1.22713 0.07
    0 1 11 0 0.2545 0.1989 0.0 1.22690 0.00
    7 1 -11 0 2.1568 1.6883  0.0 1.22682 0.00
    8 3 -2 0 441.8363 348.4161 180.0 1.22648 0.39
    10 1 -1 0 171.1629 134.6033 -180.0 1.22659 0.14
    4 4 2 0 63.2124 50.6853 0.0 1.22600 0.06
    2 1 10 0 338.3726 287.5489 0.0 1.22476 0.29
    2 4 -6 0 21.3483 18.2477 0.0 1.22457 0.02
    5 4 -4 0 2.9425 2.5015 180.0 1.22265 0.00
    9 2 0 0 40.9221 34.7778 180.0 1.22263 0.03
    5 4 0 0 409.2650 338.5622 180.0 1.22115 0.37
    10 0 0 0 1458.4037 1204.7380  0.0 1.22109 0.59
    8 2 -9 0 2.4764 2.0110 -180.0 1.22040 0.00
    8 3 -5 0 209.6661 168.9927  0.0 1.21968 0.19
    1 4 -6 0 22.8237 18.4119 -180.0 1.21957 0.02
    9 1 2 0 21.5020 17.3566 -180.0 1.21951 0.02
    3 4 -6 0 2.2715 2.0068 180.0 1.21735 0.00
    1 3 -9 0 591.1948 523.5566 -180.0 1.21727 0.54
    2 0 -12 0 10.6465 10.1704 180.0 1.21481 0.00
    3 2 -11 0 219.9442 212.9599 180.0 1.21430 0.20
    4 2 -11 0 520.7513 504.2834  0.0 1.21429 0.47
    7 2 -10 0 619.7235 597.5410  0.0 1.21380 0.56
    4 3 6 0 95.0490 79.5399 -180.0 1.21187 0.08
    8 1 4 0 35.9992 30.1572 180.0 1.21189 0.03
    5 3 -9 0 394.4412 327.7882  0.0 1.21069 0.36
    8 3 -1 0 0.4568 0.3921  0.0 1.20981 0.00
    1 0 11 0 612.3425 520.7483  0.0 1.20690 0.26
    4 1 -12 0 196.2080 172.3178 -180.0 1.20637 0.17
    6 0 -12 0 388.6787 345.5832 0.0 1.20611 0.17
    5 3 5 0 17.5111 15.7454 180.0 1.20561 0.01
    3 3 7 0 91.5205 81.3958 180.0 1.20459 0.08
    0 4 6 0 0.6734 0.5588  0.0 1.20278 0.00
    3 1 -12 0 102.8620 84.6823 -180.0 1.20265 0.09
    2 2 -11 0 1256.6478 1023.0141 0.0 1.20248 1.11
    5 2 -11 0 141.9616 115.3155 -180.0 1.20245 0.13
    7 3 2 0 151.9005 119.1399 -180.0 1.20196 0.12
    5 4 -5 0 2.6720 1.9651 -180.0 1.19978 0.00
    10 1 -8 0 13.5886 10.5628 180.0 1.19908 0.01
    8 3 -6 0 36.2959 28.5210 0.0 1.19898 0.03
    4 4 -6 0 212.0958 176.7345 180.0 1.19854 0.19
    5 1 -12 0 154.2480 130.9076 180.0 1.19841 0.14
    9 2 -8 0 176.8506 154.3539 180.0 1.19821 0.15
    5 4 1 0 57.2103 53.3422 180.0 1.19766 0.05
    3 4 4 0 867.3812 831.8788 0.0 1.19678 0.74
    1 2 10 0 1.5369 1.4750 180.0 1.19680 0.00
    5 2 7 0 6.5508 5.9515 0.0 1.19606 0.01
    10 1 0 0 240.7412 184.2847 0.0 1.19344 0.19
    2 4 5 0 122.3632 91.8126  0.0 1.19251 0.10
    4 2 8 0 161.3149 124.9983 0.0 1.19155 0.13
    8 2 3 0 184.1365 143.7888  0.0 1.19146 0.14
    5 1 8 0 20.8976 16.4273  0.0 1.19139 0.02
    9 0 3 0 184.3016 159.7258 0.0 1.19055 0.07
    0 3 9 0 23.9896 22.5664 0.0 1.18966 0.02
    7 3 -8 0 483.3996 466.4304 0.0 1.18901 0.42
    11 0 -5 0 321.8118 311.7090 0.0 1.18879 0.13
    4 4 3 0 73.2377 71.0777 -180.0 1.18802 0.06
    6 1 7 0 0.3751 0.3644 0.0 1.18815 0.00
    2 1 -12 0 395.2470 379.4927 0.0 1.18758 0.34
    6 2 6 0 477.4488 458.0527 -180.0 1.18756 0.36
    10 2 -4 0 116.8089 110.4008 0.0 1.18727 0.10
    6 3 4 0 52.5413 45.9892 180.0 1.18642 0.04
    8 3 0 0 431.7244 342.9634 -180.0 1.18501 0.35
    9 2 1 0 84.7567 67.2545 0.0 1.18461 0.07
    2 3 8 0 0.8878 0.7056 -180.0 1.18449 0.00
    9 1 -10 0 10.6768 8.7792 180.0 1.18369 0.01
    10 2 -5 0 551.8507 456.4494 180.0 1.18360 0.45
    6 4 -2 0 12.1206 10.1846 180.0 1.18337 0.01
    6 4 -3 0 80.0359 69.6836 0.0 1.18292 0.07
    10 2 -3 0 75.0514 68.9366  0.0 1.18223 0.06
    4 1 9 0 45.3990 43.1175  0.0 1.18179 0.03
    6 3 -9 0 20.3657 20.5909 180.0 1.18047 0.02
    11 0 -3 0 885.6918 893.7417 180.0 1.18033 0.35
    1 1 11 0 1551.5290 1558.0459 -180.0 1.18018 1.24
    8 1 -11 0 348.5407 348.5043  0.0 1.18009 0.29
    1 2 -11 0 0.2055 0.2019 180.0 1.17983 0.00
    6 2 -11 0 4.3376 4.2451 180.0 1.17977 0.00
    6 1 -12 0 70.5258 66.8897 -180.0 1.17945 0.06
    1 4 6 0 142.7472 133.3664 180.0 1.17563 0.12
    6 4 -1 0 310.4360 302.5572 -180.0 1.17525 0.26
    3 2 9 0 473.0763 492.5212 0.0 1.17447 0.37
    6 4 -4 0 148.5544 156.2992 180.0 1.17391 0.13
    2 4 -7 0 12.5026 12.8855 -180.0 1.17337 0.01
    7 1 6 0 291.4272 277.2408  0.0 1.17237 0.21
    10 2 -6 0 215.2519 188.4391 -180.0 1.17146 0.17
    8 3 -7 0 104.3221 87.3754 -180.0 1.17082 0.09
    3 4 -7 0 177.9417 146.1851  0.0 1.17042 0.15
    5 4 -6 0 31.8006 25.5720 0.0 1.16969 0.03
    10 2 -2 0 543.5748 441.6959 180.0 1.16882 0.42
    5 4 2 0 7.0414 6.7533  0.0 1.16707 0.01
    7 2 5 0 142.9305 139.1719 180.0 1.16685 0.10
    1 4 -7 0 17.1973 17.3765 -180.0 1.16558 0.01
    8 2 -10 0 14.4925 14.7620 0.0 1.16510 0.01
    9 1 3 0 37.8642 38.7701 -180.0 1.16488 0.03
    3 3 -10 0 25.2861 26.4126 -180.0 1.16381 0.02
    11 1 -4 0 114.1265 115.6894  0.0 1.16335 0.09
    11 1 -5 0 90.0744 90.1607 180.0 1.16324 0.07
    11 0 -7 0 100.2721 97.9118 0.0 1.16306 0.04
    1 1 -12 0 43.3564 37.6555  0.0 1.16237 0.03
    10 1 -9 0 228.5460 175.9634  0.0 1.16109 0.18
    4 3 -10 0 66.4300 53.3025  0.0 1.16045 0.05
    3 1 10 0 94.2148 77.6054 180.0 1.16025 0.07
    6 4 0 0 795.9318 791.3813 180.0 1.15906 0.64
    4 4 -7 0 0.0008 0.0009 180.0 1.15697 0.00
    9 2 -9 0 34.3063 35.0310 180.0 1.15699 0.03
    6 4 -5 0 13.7182 14.0534 -180.0 1.15691 0.01
    2 3 -10 0 14.2636 14.7894 180.0 1.15667 0.01
    7 3 3 0 204.9712 218.5696 0.0 1.15609 0.15
    11 1 -3 0 124.6193 130.4464 180.0 1.15531 0.09
    11 1 -6 0 122.4326 124.6747 0.0 1.15498 0.09
    10 1 1 0 9.5619 9.4793  0.0 1.15470 0.01
    8 3 1 0 12.8869 11.9326 -180.0 1.15355 0.01
    1 3 9 0 33.2876 30.7830  0.0 1.15341 0.03
    0 0 12 0 213.5798 200.8844 180.0 1.15225 0.08
    9 0 -11 0 183.9667 172.5861 180.0 1.15184 0.07
    10 2 -7 0 67.7519 63.2587  0.0 1.15162 0.05
    7 1 -12 0 4.6116 4.2541 0.0 1.15099 0.00
    9 3 -4 0 702.4006 685.4777 180.0 1.14994 0.54
    3 4 5 0 16.8450 18.4574 0.0 1.14855 0.01
    9 3 -3 0 51.3346 56.1910 -180.0 1.14858 0.04
    0 2 11 0 141.7842 156.3520 -180.0 1.14812 0.11
    7 2 -11 0 222.3671 245.2921  0.0 1.14805 0.18
    10 2 -1 0 50.1744 55.3857 -180.0 1.14786 0.04
    0 4 7 0 104.6516 115.6622 0.0 1.14766 0.08
    5 3 -10 0 512.6232 578.6433 180.0 1.14687 0.41
    2 2 10 0 10.1485 11.6939 180.0 1.14637 0.01
    4 4 4 0 232.8394 269.0107 -180.0 1.14542 0.18
    8 1 5 0 1.5750 1.8233 -180.0 1.14550 0.00
    9 3 -5 0 42.8057 44.4598 180.0 1.14340 0.03
    4 3 7 0 0.1446 0.1521 -180.0 1.14260 0.00
    7 3 -9 0 31.9530 34.1551  0.0 1.14228 0.03
    9 2 2 0 235.2627 255.0685  0.0 1.14206 0.17
    5 3 6 0 374.2081 409.2792  0.0 1.14193 0.27
    10 0 -10 0 365.4113 403.4436 0.0 1.14180 0.14
    2 4 6 0 12.6404 15.5568 -180.0 1.14015 0.01
    1 3 -10 0 54.4525 68.1481 180.0 1.13961 0.04
    11 0 -1 0 668.5140 834.6657 180.0 1.13975 0.24
    11 1 -2 0 687.5264 860.4828 180.0 1.13961 0.49
    9 3 -2 0 45.2986 56.7204 -180.0 1.13941 0.03
    11 1 -7 0 9.3388 11.6076 -180.0 1.13909 0.01
    8 0 -12 0 231.5956 266.7691 0.0 1.13753 0.09
    8 3 -8 0 549.9599 637.3330 -180.0 1.13680 0.42
    5 0 -13 0 0.9841 1.1437  0.0 1.13645 0.00
    6 4 1 0 292.0596 340.3265  0.0 1.13577 0.22
    8 2 4 0 153.1145 178.3843 180.0 1.13579 0.10
    10 0 2 0 1.1226 1.4066 180.0 1.13452 0.00
    5 4 -7 0 483.8008 638.3673 180.0 1.13405 0.38
    3 0 -13 0 9.1878 12.5003  0.0 1.13380 0.00
    6 4 -6 0 15.7560 24.0268 -180.0 1.13295 0.01
    3 3 8 0 0.0384 0.0662 -180.0 1.13198 0.00
    6 0 8 0 102.4000 177.3498 180.0 1.13155 0.03
    4 2 -12 0 0.4706 0.7951 -180.0 1.13124 0.00
    5 4 3 0 346.0964 571.8658  0.0 1.13106 0.26
    6 3 5 0 57.6940 83.4580  0.0 1.13003 0.04
    5 0 9 0 82.5042 117.8801 180.0 1.12986 0.03
    9 3 -6 0 98.0946 138.0116 0.0 1.12936 0.07
    0 1 12 0 0.1523 0.2160  0.0 1.12893 0.00
    2 1 11 0 85.2159 122.2528 -180.0 1.12865 0.06
    9 1 -11 0 174.1342 251.0382 0.0 1.12855 0.13
    3 2 -12 0 29.9435 44.0123 180.0 1.12817 0.02
    7 4 -3 0 73.8980 112.8158 -180.0 1.12578 0.06
    10 2 -8 0 106.5901 158.2169 180.0 1.12522 0.08
    5 2 -12 0 688.8867 980.0454  0.0 1.12467 0.52
    0 5 1 0 78.6538 108.0250 -180.0 1.12433 0.06
    6 3 -10 0 278.4372 372.7306 180.0 1.12410 0.21
    1 5 0 0 21.7782 26.8741 -180.0 1.12328 0.02
    7 4 -2 0 9.4276 11.5179 -180.0 1.12314 0.01
    9 3 -1 0 663.3323 803.5673  0.0 1.12298 0.48
    1 5 -1 0 209.8881 251.6420 -180.0 1.12260 0.16
    7 0 7 0 2417.0170 2902.6609  0.0 1.12226 0.77
    3 4 -8 0 283.1793 355.2666 -180.0 1.12109 0.22
    7 4 -4 0 115.5515 145.6246 -180.0 1.12099 0.09
    1 4 7 0 530.1872 668.6689 180.0 1.12098 0.40
    2 4 -8 0 172.1865 220.2152 180.0 1.12067 0.13
    10 2 0 0 80.9149 103.9380 180.0 1.12056 0.06
    10 1 -10 0 1.6609 2.1122 180.0 1.11910 0.00
    5 2 8 0 30.9479 38.6064  0.0 1.11886 0.02
    4 1 -13 0 319.9318 345.2079  0.0 1.11746 0.24
    4 0 10 0 303.1678 324.0310  0.0 1.11732 0.10
    8 3 2 0 49.9700 52.8423 0.0 1.11711 0.03
    11 1 -1 0 230.0348 243.8956  0.0 1.11717 0.16
    1 5 1 0 59.4551 61.9873  0.0 1.11661 0.05
    11 1 -8 0 181.0068 188.4321 -180.0 1.11649 0.13
    6 2 7 0 37.7522 39.2517 180.0 1.11617 0.02
    2 2 -12 0 477.4640 498.5324 0.0 1.11570 0.35
    8 1 -12 0 91.3600 97.5730 0.0 1.11508 0.07
    1 5 -2 0 7.4039 8.2097 0.0 1.11460 0.01
    5 1 -13 0 158.1528 185.5248 180.0 1.11406 0.12
    0 3 10 0 25.7131 30.6408 -180.0 1.11390 0.02
    0 5 2 0 0.6401 0.7924 -180.0 1.11334 0.00
    7 4 -1 0 669.7695 832.1391  0.0 1.11323 0.49
    9 2 -10 0 10.2650 12.6115 0.0 1.11247 0.01
    4 4 -8 0 99.0376 120.0013  0.0 1.11217 0.07
    10 1 2 0 208.7928 253.8246 -180.0 1.11224 0.14
    2 5 -1 0 0.0423 0.0498  0.0 1.11155 0.00
    3 1 -13 0 58.5617 68.9249 180.0 1.11156 0.04
    1 4 -8 0 35.4422 40.8997 0.0 1.11093 0.03
    2 3 9 0 139.4868 161.0820 180.0 1.11097 0.10
    4 2 9 0 351.0208 404.8303 0.0 1.11090 0.24
    9 1 4 0 183.9753 208.7741 180.0 1.10977 0.12
    1 2 11 0 56.7092 63.7149 0.0 1.10956 0.04
    8 2 -11 0 745.8283 834.2568 0.0 1.10948 0.54
    2 5 0 0 77.0875 85.1766 180.0 1.10929 0.06
    6 1 8 0 530.1270 591.7221 -180.0 1.10945 0.34
    11 0 -9 0 300.0088 329.8849 180.0 1.10922 0.11
    7 4 -5 0 143.8116 156.6483 -180.0 1.10907 0.11
    6 2 -12 0 4.1528 4.4933  0.0 1.10895 0.00
    9 3 -7 0 112.6601 120.5957 0.0 1.10863 0.08
    7 3 4 0 1.3806 1.5354  0.0 1.10791 0.00
    5 1 9 0 6.1713 6.9128 -180.0 1.10785 0.00
    2 5 -2 0 115.6588 146.0540 -180.0 1.10667 0.09
    6 4 2 0 11.0640 13.9723 0.0 1.10668 0.01
    6 4 -7 0 31.0578 38.1320  0.0 1.10333 0.02
    1 5 2 0 531.5961 655.5197 0.0 1.10297 0.39
    7 2 6 0 149.2750 184.3838 -180.0 1.10306 0.09
    8 0 6 0 47.7009 58.1583 -180.0 1.10275 0.01
    6 1 -13 0 91.3490 100.6686 -180.0 1.10162 0.07
    7 0 -13 0 93.3578 102.5867 0.0 1.10143 0.03
    7 1 7 0 112.6935 130.7683 -180.0 1.10068 0.07
    9 3 0 0 44.1858 53.7879  0.0 1.10020 0.03
    2 5 1 0 292.0803 358.1377  0.0 1.10001 0.21
    4 4 5 0 476.9807 584.1777 -180.0 1.10007 0.33
    1 5 -3 0 34.7330 42.2588 180.0 1.09975 0.03
    3 4 6 0 248.4188 251.0003 180.0 1.09871 0.17
    8 3 -9 0 42.3638 41.7957 0.0 1.09857 0.03
    2 1 -13 0 11.0655 11.0020 0.0 1.09680 0.01
    9 2 3 0 188.9549 187.5707 -180.0 1.09682 0.12
    7 4 0 0 329.8894 332.7256 -180.0 1.09661 0.23
    4 1 10 0 162.9688 168.5877 -180.0 1.09602 0.10
    0 5 3 0 26.9799 27.9906 0.0 1.09572 0.02
    11 2 -4 0 38.9901 40.4760 0.0 1.09554 0.03
    11 2 -5 0 12.2017 12.6707 -180.0 1.09545 0.01
    2 5 -3 0 9.8480 10.2893 0.0 1.09492 0.01
    3 0 11 0 315.3454 329.1232 180.0 1.09497 0.10
    1 2 -12 0 164.7557 172.9209 0.0 1.09472 0.12
    5 4 -8 0 62.6295 66.0130 180.0 1.09456 0.05
    1 0 -13 0 212.6287 225.6522  0.0 1.09422 0.07
    3 3 -11 0 20.0543 21.3041 0.0 1.09412 0.01
    4 3 -11 0 56.5853 60.1152  0.0 1.09411 0.04
    7 3 -10 0 471.5270 500.0872 -180.0 1.09376 0.34
    10 2 -9 0 423.0902 447.9050 180.0 1.09365 0.29
    3 2 10 0 193.2379 201.2420  0.0 1.09295 0.13
    0 4 8 0 810.2545 838.9230 0.0 1.09260 0.57
    3 5 -1 0 911.0524 934.6841 180.0 1.09198 0.66
    5 4 4 0 26.5721 26.5202 -180.0 1.09133 0.02
    7 4 -6 0 236.7173 223.3814 180.0 1.09066 0.17
    3 5 -2 0 46.5339 41.8749 0.0 1.09011 0.03
    1 1 12 0 86.4674 75.2043 180.0 1.08945 0.06
    11 1 0 0 0.3826 0.3316 0.0 1.08918 0.00
    11 2 -3 0 71.9407 62.6979 180.0 1.08882 0.05
    11 2 -6 0 45.4628 39.9976 -180.0 1.08854 0.03
    11 1 -9 0 640.9298 567.9115 0.0 1.08837 0.43
    10 2 1 0 96.1593 85.4214 -180.0 1.08831 0.06
    12 0 -4 0 5.9396 5.3241 0.0 1.08809 0.00
    2 4 7 0 2.9949 2.7419 -180.0 1.08735 0.00
    3 5 0 0 164.5489 151.5718 -180.0 1.08709 0.12
    12 0 -6 0 248.7027 232.4567  0.0 1.08667 0.08
    2 3 -11 0 261.1040 257.1055 180.0 1.08545 0.18
    5 3 -11 0 701.6457 691.0088 0.0 1.08543 0.49
    7 2 -12 0 100.7597 99.0862 180.0 1.08520 0.07
    2 5 2 0 294.7378 274.9481 0.0 1.08424 0.21
    1 5 3 0 123.7568 108.4775 -180.0 1.08311 0.09
    9 3 -8 0 3.8000 3.2764  0.0 1.08231 0.00
    8 1 6 0 21.8668 18.8431 0.0 1.08226 0.01
    3 5 -3 0 238.5837 204.5686  0.0 1.08156 0.17
    1 3 10 0 540.7407 464.7622 180.0 1.08127 0.36
    7 1 -13 0 97.9144 84.6348 -180.0 1.08101 0.07
    5 3 7 0 140.5237 122.6436 -180.0 1.08072 0.09
    8 2 5 0 1135.4704 995.9072 180.0 1.08060 0.69
    1 5 -4 0 485.1826 441.4370  0.0 1.07885 0.34
    4 3 8 0 0.2577 0.2359 -180.0 1.07739 0.00
    8 3 3 0 187.7104 172.1858 0.0 1.07732 0.12
    2 5 -4 0 66.3666 61.6960 0.0 1.07694 0.05
    11 0 1 0 128.4662 121.2022 0.0 1.07603 0.04
    3 5 1 0 709.7576 665.6471  0.0 1.07569 0.49
    11 2 -2 0 174.6843 163.6365 -180.0 1.07565 0.11
    11 2 -7 0 17.0474 15.7424 -180.0 1.07521 0.01
    3 1 11 0 5.1542 4.7209  0.0 1.07490 0.00
    10 1 -11 0 0.3632 0.3321 180.0 1.07480 0.00
    9 0 5 0 297.6323 271.7591 180.0 1.07458 0.09
    6 3 6 0 0.2120 0.1937  0.0 1.07444 0.00
    10 3 -4 0 13.8411 12.6890  0.0 1.07422 0.01
    1 1 -13 0 198.5604 182.1383 0.0 1.07420 0.13
    7 4 1 0 0.3579 0.3285 180.0 1.07418 0.00
    9 1 -12 0 34.3922 31.8074 -180.0 1.07393 0.02
    6 4 3 0 5.4704 5.2609 0.0 1.07319 0.00
    0 5 4 0 86.6994 87.8108 0.0 1.07241 0.06
    9 3 1 0 136.9432 140.1537 0.0 1.07225 0.09
    10 3 -5 0 105.2236 112.4879  0.0 1.07150 0.07
    3 4 -9 0 483.3466 522.7418 0.0 1.07103 0.33
    12 1 -5 0 17.7399 19.1904  0.0 1.07091 0.01
    10 3 -3 0 135.0206 145.3268 180.0 1.07049 0.09
    6 4 -8 0 21.1233 22.4907 180.0 1.06946 0.01
    1 3 -11 0 155.4849 163.7919 0.0 1.06870 0.10
    6 3 -11 0 77.8558 81.9448 0.0 1.06866 0.05
    12 1 -4 0 95.5499 99.8447 -180.0 1.06839 0.06
    2 4 -9 0 445.6659 460.1778  0.0 1.06805 0.30
    8 4 -3 0 196.8454 202.1597  0.0 1.06793 0.13
    10 1 3 0 24.2601 24.6659 0.0 1.06772 0.01
    12 1 -6 0 51.4702 50.9356 0.0 1.06704 0.03
    1 4 8 0 37.8284 37.3631 0.0 1.06690 0.03
    3 5 -4 0 0.0625 0.0618 0.0 1.06680 0.00
    7 4 -7 0 466.0651 460.3949 0.0 1.06674 0.31
    0 2 12 0 97.4077 96.3211  0.0 1.06665 0.06
    8 4 -4 0 257.6176 256.2435 0.0 1.06642 0.17
    2 2 11 0 1.5215 1.5136 -180.0 1.06642 0.00
    9 2 -11 0 88.8163 88.6139 0.0 1.06633 0.06
    4 5 -2 0 120.5189 121.6800 180.0 1.06605 0.08
    4 4 -9 0 114.4117 116.6056 0.0 1.06582 0.08
    4 5 -1 0 171.8579 177.2739 -180.0 1.06521 0.12
    3 3 9 0 121.6501 124.3948 0.0 1.06471 0.08
    2 0 12 0 120.6350 122.5540 0.0 1.06454 0.04
    12 0 -2 0 0.5108 0.4883 -180.0 1.06342 0.00
    8 4 -2 0 337.8094 317.7405  0.0 1.06310 0.22
    2 5 3 0 198.8811 184.8015 -180.0 1.06279 0.13
    10 3 -6 0 33.7208 31.1524 180.0 1.06247 0.02
    4 5 -3 0 22.1908 21.3356 0.0 1.06058 0.02
    10 3 -2 0 0.8554 0.8188 -180.0 1.06050 0.00
    12 1 -3 0 86.7600 78.8519 180.0 1.05960 0.05
    12 0 -8 0 122.7867 111.0280 180.0 1.05946 0.04
    7 3 5 0 59.9681 53.6953 -180.0 1.05903 0.04
    8 4 -5 0 34.4089 30.6047  0.0 1.05866 0.02
    3 5 2 0 841.9586 743.4639 180.0 1.05838 0.56
    10 2 -10 0 367.9083 324.4922 -180.0 1.05835 0.24
    4 5 0 0 62.7101 54.8327 -180.0 1.05813 0.04
    1 5 4 0 94.7818 82.5044 180.0 1.05804 0.06
    4 0 -14 0 152.5895 131.7244 0.0 1.05789 0.05
    8 3 -10 0 144.3589 123.2249 0.0 1.05772 0.09
    1 4 -9 0 59.5515 48.2619 0.0 1.05709 0.04
    4 2 -13 0 17.0882 13.7036 -180.0 1.05696 0.01
    12 1 -7 0 142.8204 114.7675 0.0 1.05698 0.09
    11 1 1 0 691.9671 555.4308 -180.0 1.05697 0.41
    11 2 -1 0 211.2512 166.4329  0.0 1.05672 0.13
    11 2 -8 0 22.8590 17.7550 -180.0 1.05614 0.01
    11 1 -10 0 3.0488 2.3731 180.0 1.05606 0.00
    9 1 5 0 25.0220 20.1601  0.0 1.05560 0.01
    8 2 -12 0 0.0193 0.0170 -180.0 1.05495 0.00
    5 2 -13 0 67.9592 64.1619 0.0 1.05408 0.04
    2 5 -5 0 77.9732 73.3255 180.0 1.05365 0.05
    8 1 -13 0 0.0498 0.0468 180.0 1.05358 0.00
    4 4 6 0 242.1471 227.1011 180.0 1.05354 0.15
    1 5 -5 0 488.0956 451.2942  0.0 1.05294 0.33
    5 4 -9 0 57.0089 52.5686 0.0 1.05277 0.04
    10 2 2 0 167.4158 153.8521  0.0 1.05254 0.10
    8 4 -1 0 198.7760 181.1111 180.0 1.05219 0.13
    3 2 -13 0 2.6957 2.4319 -180.0 1.05196 0.00
    9 3 -9 0 97.4044 86.0011 -180.0 1.05164 0.06
    9 2 4 0 95.6930 77.6583 -180.0 1.05044 0.05
    6 2 8 0 32.9802 26.9455 0.0 1.05017 0.02
    5 4 5 0 14.1905 12.7057 0.0 1.04942 0.01
    6 0 -14 0 158.9015 144.6534 180.0 1.04932 0.05
    4 5 -4 0 23.1554 21.7371 -180.0 1.04911 0.02
    3 4 7 0 53.8136 52.7976 180.0 1.04875 0.03
    5 2 9 0 274.1934 267.1986 -180.0 1.04882 0.16
    10 3 -7 0 8.8816 8.7431 0.0 1.04760 0.01
    10 0 -12 0 414.0552 393.6621 -180.0 1.04722 0.13
    7 4 2 0 0.0021 0.0019 -180.0 1.04701 0.00
    3 5 -5 0 5.0819 4.6342 -180.0 1.04659 0.00
    2 1 12 0 126.7400 117.7508  0.0 1.04607 0.08
    4 5 1 0 1.8998 1.9345 -180.0 1.04517 0.00
    0 1 13 0 0.1438 0.1461 0.0 1.04519 0.00
    8 4 -6 0 187.5154 193.0463 -180.0 1.04504 0.12
    0 3 11 0 9.1377 9.4690 -180.0 1.04496 0.01
    7 3 -11 0 17.1491 17.8443 0.0 1.04491 0.01
    12 1 -2 0 21.1479 21.8336 -180.0 1.04501 0.01
    10 3 -1 0 392.4950 413.1861 0.0 1.04477 0.24
    0 5 5 0 57.7165 62.1549 -180.0 1.04451 0.04
    2 3 10 0 159.2162 194.0626 180.0 1.04364 0.10
    6 2 -13 0 27.4905 34.3145 -180.0 1.04352 0.02
    7 2 7 0 0.3413 0.4835  0.0 1.04273 0.00
    12 1 -8 0 313.7508 359.4854 -180.0 1.04125 0.19
    9 3 2 0 9.6146 9.8499 180.0 1.04039 0.01
    4 1 -14 0 220.4980 223.1548  0.0 1.03976 0.14
    10 0 4 0 7.6313 7.7253 180.0 1.03974 0.00
    2 2 -13 0 70.4980 71.7038 -180.0 1.03942 0.04
    5 1 -14 0 440.9281 448.5600 0.0 1.03941 0.28
    0 4 9 0 72.4600 73.3400 0.0 1.03885 0.05
    4 2 10 0 391.2380 394.6109 180.0 1.03876 0.23
    6 1 9 0 59.2710 59.4821 180.0 1.03866 0.03
    7 4 -8 0 15.0527 14.9047 0.0 1.03842 0.01
    9 0 -13 0 557.5451 541.9814 0.0 1.03808 0.17
    11 0 -11 0 816.4642 791.1346 0.0 1.03800 0.25
    2 5 4 0 383.6374 393.3163 180.0 1.03668 0.24
    6 4 4 0 50.3073 51.5106 0.0 1.03669 0.03
    3 5 3 0 25.7476 27.9412  0.0 1.03602 0.02
    5 5 -2 0 54.3527 59.0203 180.0 1.03597 0.03
    8 4 0 0 116.8619 126.2422 -180.0 1.03575 0.07
    8 3 4 0 4.3244 4.6406 0.0 1.03564 0.00
    2 0 -14 0 235.4626 250.5372 0.0 1.03554 0.07
    2 4 8 0 36.2842 38.0940 180.0 1.03540 0.02
    7 1 8 0 1.8606 1.8562 -180.0 1.03487 0.00
    5 1 10 0 5.4686 5.3389 180.0 1.03391 0.00
    5 5 -3 0 137.3363 135.4039  0.0 1.03331 0.09
    1 2 12 0 32.3662 32.1130 180.0 1.03316 0.02
    5 5 -1 0 146.8536 148.3010 -180.0 1.03285 0.09
    11 2 0 0 23.7792 23.8882 -180.0 1.03294 0.01
    6 4 -9 0 87.3269 88.8952 180.0 1.03272 0.05
    3 1 -14 0 349.1665 356.8545 180.0 1.03265 0.22
    4 5 -5 0 454.7858 472.1883 0.0 1.03221 0.29
    11 2 -9 0 2.4048 2.4957 0.0 1.03224 0.00
    4 3 -12 0 107.5674 111.6983 0.0 1.03219 0.07
    6 1 -14 0 77.3537 78.8703 180.0 1.03162 0.05
    3 3 -12 0 8.8256 8.8979  0.0 1.02986 0.01
    10 1 -12 0 112.0234 113.2989 -180.0 1.02962 0.07
    1 5 5 0 572.2113 571.1732 180.0 1.02889 0.36
    1 0 13 0 49.8154 49.8095  0.0 1.02807 0.01
    10 3 -8 0 66.1754 66.5662 -180.0 1.02761 0.04
    5 3 -12 0 237.8656 242.3776  0.0 1.02719 0.15
    4 5 2 0 0.3034 0.3126 -180.0 1.02695 0.00
    8 2 6 0 170.8897 175.4522  0.0 1.02703 0.09
    8 4 -7 0 0.0669 0.0706 180.0 1.02624 0.00
    2 5 -6 0 107.2626 113.1800 0.0 1.02611 0.07
    7 2 -13 0 4.9097 5.1570  0.0 1.02596 0.00
    12 1 -1 0 166.3204 167.5308  0.0 1.02532 0.09
    5 5 -4 0 127.3467 126.1549 -180.0 1.02498 0.08
    5 5 0 0 121.5619 125.4718  0.0 1.02409 0.07
    10 3 0 0 11.3528 11.7522 -180.0 1.02406 0.01
    1 5 -6 0 96.4060 102.3079  0.0 1.02316 0.06
    5 3 8 0 52.6339 55.1227 -180.0 1.02276 0.03
    8 1 7 0 0.0127 0.0133 180.0 1.02281 0.00
    10 1 4 0 81.5597 84.9665  0.0 1.02251 0.04
    3 5 -6 0 785.6998 828.2292 -180.0 1.02185 0.49
    11 1 2 0 0.2071 0.2185  0.0 1.02183 0.00
    3 4 -10 0 20.2242 21.6443  0.0 1.02150 0.01
    9 1 -13 0 115.9577 125.0927 0.0 1.02093 0.07
    4 1 11 0 26.8677 29.0058 0.0 1.02096 0.01
    11 1 -11 0 0.1701 0.1830 -180.0 1.02086 0.00
    3 2 11 0 16.9418 18.1049 0.0 1.02073 0.01
    10 2 -11 0 181.6253 192.8294 0.0 1.02065 0.11
    6 3 7 0 0.0618 0.0660  0.0 1.02071 0.00
    12 1 -9 0 24.3838 25.7565 0.0 1.02059 0.01
    2 3 -12 0 55.1055 56.5702 -180.0 1.02035 0.03
    1 2 -13 0 201.3668 200.1141 -180.0 1.02013 0.12
    9 2 -12 0 23.7819 22.7513 180.0 1.01990 0.01
    4 4 -10 0 3.8901 3.3660 -180.0 1.01923 0.00
    2 1 -14 0 112.0489 94.9883 0.0 1.01852 0.07
    9 3 -10 0 142.6894 129.3472 180.0 1.01788 0.09
    12 0 0 0 53.8413 50.6975  0.0 1.01757 0.01
    12 2 -5 0 338.0067 325.8908  0.0 1.01731 0.19
    7 1 -14 0 11.4059 11.1037 -180.0 1.01687 0.01
    2 4 -10 0 100.7106 97.2831 180.0 1.01667 0.06
    4 3 9 0 5.9064 5.7047 0.0 1.01667 0.00
    7 4 3 0 9.7440 9.1462 -180.0 1.01627 0.01
    1 3 11 0 70.1476 63.2300 0.0 1.01564 0.04
    8 3 -11 0 127.3692 114.5764 180.0 1.01558 0.08
    6 3 -12 0 88.2725 79.1127 180.0 1.01517 0.05
    12 2 -4 0 5.5320 4.9595 0.0 1.01515 0.00
    8 4 1 0 183.3073 166.0118  0.0 1.01455 0.10
    1 4 9 0 18.7516 16.9894 180.0 1.01445 0.01
    10 2 3 0 149.7972 135.6323  0.0 1.01457 0.08
    12 2 -6 0 16.8565 15.1268 -180.0 1.01400 0.01
    0 5 6 0 5.4536 4.6982 180.0 1.01319 0.00
    9 4 -4 0 5.2049 4.7310 0.0 1.01209 0.00
    8 0 -14 0 36.0123 33.3998 -180.0 1.01195 0.01
    12 0 -10 0 43.1015 40.8331 0.0 1.01181 0.01
    5 5 -5 0 72.8770 73.1862 0.0 1.01139 0.04
    1 1 13 0 369.8453 370.6327 0.0 1.01141 0.21
    9 4 -3 0 0.0083 0.0086 -180.0 1.01116 0.00
    4 5 -6 0 22.6573 23.7890 -180.0 1.01065 0.01
    7 3 6 0 4.0298 4.2312 0.0 1.01065 0.00
    5 5 1 0 322.4993 329.2723 0.0 1.01012 0.19
    5 4 -10 0 517.6305 520.8623 0.0 1.00999 0.31
    3 5 4 0 260.7757 246.5910 0.0 1.00959 0.15
    9 4 -5 0 111.8927 84.2391 0.0 1.00762 0.07
    12 2 -3 0 0.0034 0.0026 -180.0 1.00760 0.00
    2 5 5 0 7.2644 5.3586  0.0 1.00703 0.00
    4 4 7 0 215.9298 159.4425  0.0 1.00707 0.12
    7 4 -9 0 14.8046 10.8982 180.0 1.00686 0.01
    5 4 6 0 39.3646 29.0923 0.0 1.00661 0.02
    13 0 -5 0 167.3190 123.5486 180.0 1.00664 0.05
    9 3 3 0 3.9163 3.1254 180.0 1.00584 0.00
    12 2 -7 0 0.0182 0.0155 0.0 1.00535 0.00
    11 2 1 0 115.4267 98.2244  0.0 1.00534 0.06
    1 4 -10 0 46.4416 40.4841 -180.0 1.00503 0.03
    9 4 -2 0 7.0845 6.2056 -180.0 1.00489 0.00
    11 3 -4 0 143.9577 126.1749 -180.0 1.00486 0.08
    11 3 -5 0 62.8113 55.0892  0.0 1.00478 0.04
    11 2 -10 0 64.4167 56.2885  0.0 1.00456 0.04
    4 5 3 0 173.2677 149.6701 0.0 1.00432 0.10
    1 3 -12 0 4.3224 3.7112 -180.0 1.00423 0.00
    9 2 5 0 16.9895 14.5110 0.0 1.00416 0.01
    10 3 -9 0 118.0948 93.8482 180.0 1.00340 0.07
    9 1 6 0 27.8200 21.9571  0.0 1.00333 0.01
    8 4 -8 0 33.3939 25.8830 180.0 1.00309 0.02
    3 3 10 0 76.1541 58.4670 -180.0 1.00286 0.04
    8 2 -13 0 48.5881 37.6307 -180.0 1.00242 0.03
    6 5 -2 0 98.1662 80.8723 180.0 1.00151 0.06
    6 5 -3 0 11.5460 9.5307 180.0 1.00123 0.01
    12 1 0 0 120.0230 99.0808 -180.0 1.00141 0.06
    3 1 12 0 26.3058 21.5042 0.0 1.00071 0.01
    11 0 3 0 767.1712 631.6480 180.0 1.00031 0.19
    3 4 8 0 218.8944 185.7334  0.0 0.99978 0.12
    11 3 -3 0 65.2353 55.7274 0.0 0.99966 0.04
    11 3 -6 0 60.4819 52.2123  0.0 0.99945 0.03
    13 0 -7 0 6.6339 5.7625 0.0 0.99928 0.00
    10 3 1 0 205.9558 178.9444 180.0 0.99927 0.11
    6 4 5 0 40.9071 34.8897 180.0 0.99843 0.02
    1 1 -14 0 4.4856 3.7567 0.0 0.99821 0.00
    9 4 -6 0 202.4411 165.8203 -180.0 0.99797 0.12
    7 3 -12 0 139.1736 109.8182  0.0 0.99686 0.08
    1 5 6 0 20.0829 15.9171 -180.0 0.99680 0.01
    6 5 -1 0 40.1373 32.5259 0.0 0.99657 0.02
    8 1 -14 0 41.2510 36.1111 -180.0 0.99604 0.02
    2 2 12 0 11.5543 10.2793 -180.0 0.99595 0.01
    12 1 -10 0 10.6651 9.5532 180.0 0.99591 0.01
    6 5 -4 0 213.5528 196.5415  0.0 0.99575 0.12
    2 5 -7 0 218.8362 211.2222 0.0 0.99542 0.13
    0 2 13 0 47.0979 46.5862  0.0 0.99519 0.03
    12 2 -2 0 59.2409 59.3067  0.0 0.99503 0.03
    6 4 -10 0 56.0597 56.4348 -180.0 0.99434 0.03
    3 5 -7 0 342.6896 325.4788 180.0 0.99362 0.20
    9 4 -1 0 251.6939 237.8387 180.0 0.99356 0.14
    5 5 -6 0 5.1936 4.7761 -180.0 0.99317 0.00
    8 3 5 0 181.2093 167.7227 -180.0 0.99329 0.09
    13 0 -3 0 75.1443 68.7086  0.0 0.99302 0.02
    12 2 -8 0 51.6382 48.7417 0.0 0.99178 0.03
    5 5 2 0 16.4489 15.5618 -180.0 0.99156 0.01
    13 1 -5 0 94.0707 89.6647 -180.0 0.99098 0.05
    1 5 -7 0 2.8754 2.7836  0.0 0.99065 0.00
    4 2 -14 0 205.7279 201.0133 -180.0 0.99050 0.12
    0 2 0 1 712.2845 631.2771 -180.0 7.38052 0.16
    0 1 1 1 3797.9696 3935.9174 -180.0 5.69447 1.03
    2 0 0 1 14002.6474 13322.9886  0.0 5.39471 1.71
    1 0 1 1 305.9752 299.5066 -180.0 5.35754 0.07
    2 1 0 1 910.5944 932.7025 0.0 5.06692 0.20
    1 1 1 1 634.9996 624.9419 0.0 5.03609 0.27
    2 2 0 1 30.8019 30.2757  0.0 4.35529 0.00
    1 2 1 1 190.7029 190.7929  0.0 4.33566 0.06
    2 0 1 1 2994.1864 1953.4206 0.0 4.06189 0.41
    2 1 1 1 8892.8439 7904.9208 180.0 3.91632 2.28
    0 3 1 1 406.5652 510.1875 -180.0 3.84745 0.05
    0 4 0 1 3340.5905 4026.6797  0.0 3.69026 0.19
    2 3 0 1 800.0968 970.4782 180.0 3.63537 0.09
    1 3 1 1 1338.1025 1501.6163 0.0 3.62393 0.29
    2 2 1 1 12.5822 10.2316 0.0 3.55856 0.00
    2 3 1 1 7343.6334 7967.8830 180.0 3.13242 1.19
    3 0 1 1 251.6496 271.6418 -180.0 3.10743 0.02
    0 0 2 1 631.3574 564.6885 -180.0 3.08613 0.02
    2 4 0 1 4955.3745 4217.3293  0.0 3.04582 0.38
    3 1 1 1 23.1137 20.1510 -180.0 3.04078 0.00
    1 4 1 1 3609.4812 3175.2546 -180.0 3.03909 0.55
    1 0 2 1 415.2927 405.0605  0.0 2.96713 0.03
    1 1 2 1 3671.9704 3474.6241 -180.0 2.90895 0.51
    3 2 1 1 869.9950 698.7851 -180.0 2.86394 0.12
    0 2 2 1 5587.7066 5017.5358 180.0 2.84723 0.37
    1 2 2 1 194.2667 187.2777  0.0 2.75299 0.02
    2 4 1 1 1142.2330 1270.9785 0.0 2.73136 0.14
    4 0 0 1 1276.2580 1315.6709  0.0 2.69735 0.04
    2 0 2 1 511.6915 493.6920  0.0 2.67877 0.03
    0 5 1 1 11372.7788 10929.7056 180.0 2.66324 0.66
    4 1 0 1 1900.2603 2178.7314 180.0 2.65342 0.11
    2 1 2 1 5.5010 6.5148 -180.0 2.63572 0.00
    3 3 1 1 193.8048 221.2444  0.0 2.62734 0.02
    2 5 0 1 2510.0974 4531.5490  0.0 2.58978 0.14
    1 5 1 1 408.5547 772.1815  0.0 2.58564 0.04
    1 3 2 1 608.2405 777.6660 0.0 2.54089 0.06
    4 2 0 1 97.8880 131.3869  0.0 2.53346 0.01
    2 2 2 1 278.0887 448.5053 180.0 2.51805 0.03
    4 0 1 1 347.5688 340.0232 180.0 2.47164 0.02
    0 6 0 1 18086.7428 11615.4866 180.0 2.46017 0.45
    4 1 1 1 62.2840 14.2491  0.0 2.43770 0.01
    2 5 1 1 452.5306 482.1813 180.0 2.38809 0.04
    3 4 1 1 1203.7926 1168.8096 180.0 2.37696 0.11
    0 4 2 1 3197.6687 3120.1066  0.0 2.36738 0.15
    4 3 0 1 152.6785 147.3888  0.0 2.36526 0.01
    2 3 2 1 236.4377 225.3825 -180.0 2.35270 0.02
    4 2 1 1 103.9321 90.0424 180.0 2.34371 0.01
    3 0 2 1 6412.8263 5489.6430  0.0 2.34206 0.29
    3 1 2 1 577.3996 489.4019 0.0 2.31312 0.05
    1 4 2 1 4396.9096 3732.9440 0.0 2.31237 0.38
    2 6 0 1 292.9706 267.9236 180.0 2.23840 0.01
    1 6 1 1 2756.3615 2386.4564 0.0 2.23572 0.22
    3 2 2 1 4788.7008 4182.4119  0.0 2.23235 0.39
    4 3 1 1 545.2300 597.3476 0.0 2.20864 0.04
    4 4 0 1 7228.3492 5658.4971 180.0 2.17764 0.28
    2 4 2 1 24.7715 22.3949 180.0 2.16783 0.00
    3 5 1 1 4290.5416 3873.9239  0.0 2.14030 0.32
    3 3 2 1 5.7565 4.9768 180.0 2.11471 0.00
    2 6 1 1 885.8787 661.9617 -180.0 2.10430 0.06
    1 5 2 1 1.1771 0.9128 0.0 2.09278 0.00
    4 4 1 1 121.5775 91.0219 0.0 2.05358 0.01
    0 1 3 1 142.7502 137.8616 180.0 2.03772 0.00
    5 0 1 1 39.7593 39.0580  0.0 2.03698 0.00
    4 0 2 1 1226.4135 1251.2719 180.0 2.03095 0.04
    1 0 3 1 4300.6552 4122.5794 -180.0 2.02100 0.14
    5 1 1 1 123.2011 116.3836 0.0 2.01786 0.01
    4 1 2 1 757.7186 708.8139 180.0 2.01199 0.05
    1 1 3 1 1286.3362 1502.4540 -180.0 2.00232 0.08
    0 7 1 1 2197.0646 2973.1712 -180.0 1.99547 0.07
    4 5 0 1 288.1052 399.9097 180.0 1.99133 0.01
    2 5 2 1 33.6275 43.2011 -180.0 1.98382 0.00
    3 4 2 1 29.1050 34.9082  0.0 1.97743 0.00
    5 2 1 1 867.7793 888.1421 180.0 1.96357 0.05
    2 7 0 1 544.0635 557.6356 -180.0 1.96401 0.02
    1 7 1 1 8.1931 8.3355 -180.0 1.96220 0.00
    4 2 2 1 271.4266 263.3919 0.0 1.95816 0.02
    1 2 3 1 942.0548 855.4971  0.0 1.94924 0.06
    3 6 1 1 554.0623 462.1288 0.0 1.92885 0.03
    0 6 2 1 18.7885 16.6061 0.0 1.92372 0.00
    2 0 3 1 100.5564 89.8988 -180.0 1.92236 0.00
    2 1 3 1 2.0196 1.9578 0.0 1.90626 0.00
    0 3 3 1 513.5404 538.6527 -180.0 1.89816 0.01
    4 5 1 1 7.5491 7.5178 180.0 1.89514 0.00
    1 6 2 1 309.5154 302.1592 180.0 1.89386 0.02
    5 3 1 1 219.7633 203.6698 0.0 1.88207 0.01
    4 3 2 1 2.0767 1.9792  0.0 1.87731 0.00
    2 7 1 1 23.2334 22.2715  0.0 1.87154 0.00
    1 3 3 1 620.7558 557.7812 180.0 1.86945 0.03
    2 2 3 1 265.5662 256.7476 -180.0 1.86029 0.01
    0 8 0 1 443.7006 482.4940  0.0 1.84513 0.01
    3 5 2 1 2124.3163 2423.9908 0.0 1.83480 0.11
    4 6 0 1 0.2861 0.3382 180.0 1.81768 0.00
    2 6 2 1 104.8935 122.9984  0.0 1.81196 0.01
    6 0 0 1 96.2272 105.2496 180.0 1.79824 0.00
    2 3 3 1 4.8628 4.0177 -180.0 1.79055 0.00
    3 0 3 1 97.1136 87.7747  0.0 1.78585 0.00
    6 1 0 1 1501.7140 1334.3207 180.0 1.78504 0.04
    5 4 1 1 0.0486 0.0401 0.0 1.78334 0.00
    4 4 2 1 128.5899 99.5570 0.0 1.77928 0.01
    3 1 3 1 0.0028 0.0023 180.0 1.77292 0.00
    1 4 3 1 1434.3572 1159.6552 180.0 1.77258 0.07
    5 0 2 1 1070.4951 959.5058 -180.0 1.76845 0.03
    5 1 2 1 0.4491 0.4244 0.0 1.75590 0.00
    6 2 0 1 1082.2684 1004.5119 180.0 1.74713 0.03
    2 8 0 1 1766.1363 1598.4781 180.0 1.74584 0.04
    3 7 1 1 542.2649 480.8147 0.0 1.74489 0.03
    1 8 1 1 556.2661 489.8877 180.0 1.74457 0.03
    4 6 1 1 95.3307 82.4061 -180.0 1.74365 0.00
    3 2 3 1 79.0447 64.0308  0.0 1.73576 0.00
    6 0 1 1 611.8936 543.8786 180.0 1.72646 0.01
    5 2 2 1 1951.4569 2063.6185 0.0 1.71977 0.09
    1 7 2 1 75.0552 80.5623 0.0 1.71885 0.00
    6 1 1 1 850.7561 883.3933 -180.0 1.71477 0.04
    2 4 3 1 169.6140 160.0652  0.0 1.70490 0.01
    3 6 2 1 831.2917 835.2235 180.0 1.69630 0.04
    6 3 0 1 577.7268 602.1421 180.0 1.68897 0.01
    0 5 3 1 18.7619 20.0524 0.0 1.68795 0.00
    6 2 1 1 844.5075 909.2633 180.0 1.68108 0.04
    2 8 1 1 141.5227 142.9220  0.0 1.67993 0.01
    3 3 3 1 107.5188 104.2339 180.0 1.67870 0.00
    5 5 1 1 1005.3321 992.6602 0.0 1.67661 0.04
    4 5 2 1 362.5080 406.6763 -180.0 1.67324 0.02
    1 5 3 1 996.1006 903.0255 -180.0 1.66766 0.04
    5 3 2 1 4.1277 3.5808  0.0 1.66422 0.00
    4 7 0 1 69.1831 63.7203 -180.0 1.66130 0.00
    2 7 2 1 236.3909 213.0522 -180.0 1.65693 0.01
    4 0 3 1 490.0186 445.4762 -180.0 1.63586 0.01
    6 3 1 1 2.4416 2.5920 0.0 1.62908 0.00
    4 1 3 1 60.0403 66.0676 180.0 1.62591 0.00
    6 4 0 1 139.6353 175.5299  0.0 1.61652 0.00
    2 5 3 1 25.1846 31.4771 0.0 1.61094 0.00
    3 4 3 1 401.2274 464.1594  0.0 1.60751 0.02
    4 7 1 1 11.3797 14.8142 0.0 1.60421 0.00
    4 2 3 1 224.6486 216.5231 -180.0 1.59710 0.01
    5 4 2 1 0.0461 0.0579 -180.0 1.59479 0.00
    3 8 1 1 0.3711 0.3934 0.0 1.58652 0.00
    0 9 1 1 153.9747 165.1002 180.0 1.58511 0.00
    0 8 2 1 566.9997 636.9409  0.0 1.58367 0.01
    5 6 1 1 105.3629 129.4873 180.0 1.56897 0.00
    2 9 0 1 673.4365 832.5331  0.0 1.56920 0.01
    1 9 1 1 74.2400 89.1552  0.0 1.56827 0.00
    3 7 2 1 0.0783 0.0901  0.0 1.56711 0.00
    1 8 2 1 168.3784 192.1979 -180.0 1.56688 0.01
    4 6 2 1 1073.3747 1205.3153  0.0 1.56621 0.04
    6 4 1 1 11.5619 13.2277 180.0 1.56378 0.00
    1 6 3 1 475.5124 578.6959  0.0 1.56164 0.02
    6 0 2 1 12.4764 13.4995  0.0 1.55372 0.00
    4 3 3 1 69.5945 85.9135 0.0 1.55232 0.00
    6 1 2 1 240.4353 305.2892 180.0 1.54518 0.01
    0 0 4 1 1236.6613 1606.6415 180.0 1.54306 0.01
    6 5 0 1 892.0291 1015.1555 180.0 1.53576 0.02
    3 5 3 1 2476.2116 2542.7303 -180.0 1.52803 0.09
    1 0 4 1 14.5809 14.9690  0.0 1.52752 0.00
    4 8 0 1 0.0474 0.0491 -180.0 1.52291 0.00
    6 2 2 1 19.9945 21.2203 0.0 1.52039 0.00
    2 9 1 1 0.5364 0.5663 0.0 1.52082 0.00
    1 1 4 1 16.3550 17.5285 0.0 1.51941 0.00
    2 8 2 1 507.3764 543.2444  0.0 1.51954 0.02
    5 5 2 1 631.4149 677.6116 0.0 1.51709 0.02
    2 6 3 1 30.5286 31.6584 180.0 1.51476 0.00
    0 2 4 1 573.7165 548.7181 180.0 1.51040 0.01
    1 2 4 1 38.0925 45.6755 180.0 1.49582 0.00
    7 0 1 1 419.4390 498.1099  0.0 1.49542 0.01
    4 4 3 1 75.4928 89.8453 0.0 1.49551 0.00
    6 5 1 1 12.1836 16.2233  0.0 1.49032 0.00
    5 0 3 1 202.2683 266.5936 0.0 1.48906 0.00
    7 1 1 1 68.3794 86.2991 -180.0 1.48781 0.00
    2 0 4 1 94.2947 108.5546 180.0 1.48357 0.00
    6 3 2 1 239.2448 282.3108  0.0 1.48160 0.01
    5 1 3 1 2.9926 3.5341 0.0 1.48154 0.00
    4 8 1 1 131.5689 157.1376  0.0 1.47857 0.00
    2 1 4 1 6.1165 6.8932 0.0 1.47613 0.00
    0 10 0 1 6504.7017 7322.1838 180.0 1.47610 0.05
    0 7 3 1 1029.1742 1066.2419 -180.0 1.47262 0.02
    7 2 1 1 4.6144 4.9551 0.0 1.46564 0.00
    5 7 1 1 160.2623 171.6927 180.0 1.46507 0.01
    4 7 2 1 78.8726 85.2228  0.0 1.46282 0.00
    5 2 3 1 99.9633 112.0036 0.0 1.45965 0.00
    1 7 3 1 125.6399 140.1862 0.0 1.45909 0.00
    1 3 4 1 454.7075 507.3991 0.0 1.45884 0.01
    2 2 4 1 173.0538 207.9127 180.0 1.45447 0.01
    6 6 0 1 28.4764 36.6679 -180.0 1.45176 0.00
    3 9 1 1 111.6589 139.8245  0.0 1.45048 0.00
    3 8 2 1 112.8036 141.6574 180.0 1.44937 0.00
    3 6 3 1 17.0847 22.2954 -180.0 1.44522 0.00
    5 6 2 1 25.0254 27.2341 0.0 1.43595 0.00
    1 9 2 1 247.0306 268.1500 -180.0 1.43542 0.01
    6 4 2 1 51.0865 54.2463 180.0 1.43197 0.00
    7 3 1 1 32.6877 31.5829 180.0 1.43080 0.00
    4 5 3 1 96.7314 94.0894  0.0 1.43088 0.00
    5 3 3 1 1492.1907 1244.4816 180.0 1.42523 0.05
    0 4 4 1 1.3258 1.1147 180.0 1.42362 0.00
    2 10 0 1 2458.8777 2070.6385 180.0 1.42377 0.04
    1 10 1 1 266.6667 221.6060 0.0 1.42308 0.01
    2 7 3 1 1126.9743 861.6892 180.0 1.42064 0.04
    2 3 4 1 55.3445 42.2146 0.0 1.42040 0.00
    3 0 4 1 2326.1903 1827.2580 180.0 1.41805 0.04
    6 6 1 1 316.4336 290.9335 -180.0 1.41320 0.01
    3 1 4 1 186.1101 184.2996  0.0 1.41155 0.01
    1 4 4 1 290.9014 290.5902 -180.0 1.41138 0.01
    4 9 0 1 214.6782 234.5994 180.0 1.40139 0.00
    2 9 2 1 5.8449 6.1293 -180.0 1.39876 0.00
    3 2 4 1 4.0883 3.8757 180.0 1.39258 0.00
    2 10 1 1 170.8209 167.0777 -180.0 1.38734 0.01
    7 4 1 1 26.0300 24.7269  0.0 1.38595 0.00
    5 4 3 1 67.7235 63.7402  0.0 1.38088 0.00
    7 0 2 1 2.0139 2.0295 0.0 1.37893 0.00
    2 4 4 1 10.0284 9.4755  0.0 1.37650 0.00
    6 5 2 1 30.0069 26.0967 -180.0 1.37493 0.00
    7 1 2 1 187.0376 159.8240 180.0 1.37295 0.01
    6 7 0 1 985.0417 1033.1299 180.0 1.36828 0.01
    5 8 1 1 60.3827 59.7030  0.0 1.36751 0.00
    4 9 1 1 357.0131 328.0522 0.0 1.36661 0.01
    4 8 2 1 286.7939 251.9869 180.0 1.36568 0.01
    3 7 3 1 910.5230 919.1752 180.0 1.36280 0.03
    3 3 4 1 163.2694 167.2388 180.0 1.36259 0.00
    1 8 3 1 334.4131 341.2900 180.0 1.36265 0.01
    4 6 3 1 80.1117 84.1659 180.0 1.36221 0.00
    1 5 4 1 272.6543 295.5378 0.0 1.35667 0.01
    7 2 2 1 0.3694 0.4183 0.0 1.35547 0.00
    5 7 2 1 98.1387 112.2912  0.0 1.35502 0.00
    6 0 3 1 523.6141 608.0465 180.0 1.35396 0.01
    8 0 0 1 294.9826 328.6812  0.0 1.34868 0.00
    6 1 3 1 4.6859 5.1543 180.0 1.34830 0.00
    8 1 0 1 294.7256 324.4022  0.0 1.34308 0.00
    3 9 2 1 550.1977 605.0276  0.0 1.34345 0.02
    4 0 4 1 163.1224 161.5747  0.0 1.33939 0.00
    6 7 1 1 1466.7294 1452.9852 0.0 1.33585 0.04
    7 5 1 1 159.9079 166.5133 0.0 1.33404 0.00
    4 1 4 1 194.4465 202.9577 0.0 1.33391 0.01
    3 10 1 1 83.7751 87.8954 0.0 1.33332 0.00
    6 2 3 1 304.1270 318.7678 -180.0 1.33174 0.01
    0 10 2 1 314.1371 329.3542 180.0 1.33162 0.00
    2 8 3 1 226.6758 237.8683 0.0 1.33117 0.01
    5 5 3 1 10.2053 10.4301 0.0 1.32952 0.00
    7 3 2 1 44.6045 44.2750 180.0 1.32777 0.00
    8 2 0 1 29.0309 29.7784  0.0 1.32671 0.00
    2 5 4 1 116.9819 126.1578 180.0 1.32560 0.00
    3 4 4 1 0.2108 0.2313 -180.0 1.32369 0.00
    1 10 2 1 892.8222 869.9207 -180.0 1.32159 0.02
    4 2 4 1 110.6001 109.6331  0.0 1.31786 0.00
    8 0 1 1 76.9513 77.1252 -180.0 1.31759 0.00
    6 6 2 1 116.9140 116.6001 0.0 1.31367 0.00
    8 1 1 1 6.7146 6.7285  0.0 1.31237 0.00
    0 11 1 1 1383.2774 1421.7153  0.0 1.31128 0.02
    0 6 4 1 203.1052 228.1353 -180.0 1.30721 0.00
    6 3 3 1 618.1725 737.5019  0.0 1.30544 0.02
    2 11 0 1 6.3100 7.2802 -180.0 1.30223 0.00
    1 11 1 1 25.8324 29.0672 0.0 1.30170 0.00
    8 3 0 1 1142.8662 1257.1985 180.0 1.30070 0.01
    1 6 4 1 21.6742 26.9772 180.0 1.29772 0.00
    8 2 1 1 280.7241 349.4776 180.0 1.29708 0.01
    4 10 0 1 670.4357 726.7496 0.0 1.29489 0.01
    2 10 2 1 7.2224 6.8328 -180.0 1.29282 0.00
    4 7 3 1 0.6743 0.6324 -180.0 1.29253 0.00
    4 3 4 1 132.2102 123.4534  0.0 1.29236 0.00
    7 4 2 1 31.9390 29.5457 -180.0 1.29170 0.00
    6 8 0 1 2.8020 2.8453  0.0 1.28780 0.00
    3 8 3 1 13.0015 11.8453 180.0 1.28323 0.00
    0 9 3 1 136.2894 122.8577 180.0 1.28248 0.00
    3 5 4 1 292.8269 267.5537  0.0 1.27824 0.01
    7 6 1 1 98.4590 90.5247 180.0 1.27787 0.00
    5 9 1 1 21.9463 20.2443 0.0 1.27749 0.00
    5 8 2 1 1259.4080 1145.9959 -180.0 1.27673 0.03
    4 9 2 1 45.7319 39.9908 180.0 1.27599 0.00
    5 6 3 1 8.4196 6.9104  0.0 1.27389 0.00
    2 11 1 1 87.9238 71.9149 0.0 1.27418 0.00
    1 9 3 1 409.8115 338.7924 -180.0 1.27352 0.01
    8 3 1 1 11.1272 9.3144  0.0 1.27275 0.00
    6 4 3 1 78.1230 66.8798 0.0 1.27111 0.00
    2 6 4 1 342.8267 299.5584 -180.0 1.27044 0.01
    4 10 1 1 63.1555 50.0974  0.0 1.26730 0.00
    8 4 0 1 136.7970 106.6257 180.0 1.26673 0.00
    6 8 1 1 670.0157 488.3294 0.0 1.26066 0.02
    4 4 4 1 106.0371 82.8121 0.0 1.25902 0.00
    5 0 4 1 150.7536 113.8408 180.0 1.25517 0.00
    6 7 2 1 191.7541 149.2934 0.0 1.25085 0.00
    5 1 4 1 304.5565 239.4440  0.0 1.25066 0.01
    7 5 2 1 631.6884 517.9038 180.0 1.24936 0.01
    3 10 2 1 253.3604 207.3313 180.0 1.24877 0.01
    2 9 3 1 68.7606 53.2116 180.0 1.24771 0.00
    8 4 1 1 70.2371 53.3365  0.0 1.24087 0.00
    5 2 4 1 828.4106 641.0308 0.0 1.23740 0.02
    1 7 4 1 29.0219 22.6540 0.0 1.23706 0.00
    8 0 2 1 459.3225 361.4966 -180.0 1.23582 0.01
    7 0 3 1 883.5122 704.2666 180.0 1.23357 0.01
    8 1 2 1 5.6420 4.8304  0.0 1.23151 0.00
    3 11 1 1 41.8041 35.2526 -180.0 1.23195 0.00
    6 5 3 1 1.3520 1.1662 0.0 1.23070 0.00
    0 1 5 1 477.3161 406.8895  0.0 1.23016 0.01
    0 12 0 1 583.2834 496.1096  0.0 1.23009 0.00
    7 1 3 1 11.5875 9.5531 0.0 1.22928 0.00
    3 6 4 1 243.5334 195.3709 0.0 1.22857 0.01
    8 5 0 1 548.9922 434.0763  0.0 1.22673 0.01
    1 0 5 1 133.7849 106.3411 0.0 1.22645 0.00
    4 8 3 1 350.2733 299.1638 0.0 1.22406 0.01
    1 11 2 1 267.1254 226.8057 0.0 1.22268 0.01
    1 1 5 1 2.6341 2.2227 0.0 1.22224 0.00
    7 7 1 1 42.9398 34.9590 180.0 1.21982 0.00
    4 5 4 1 128.8068 104.8801 0.0 1.21972 0.00
    8 2 2 1 83.5952 69.1527 -180.0 1.21885 0.00
    7 2 3 1 16.4380 14.6797 180.0 1.21669 0.00
    5 7 3 1 5.6239 5.0629 0.0 1.21637 0.00
    5 3 4 1 123.9517 112.0135 -180.0 1.21622 0.00
    2 7 4 1 23.4270 21.7813 0.0 1.21336 0.00
    6 9 0 1 589.7139 498.6226 180.0 1.21179 0.01
    1 2 5 1 512.9111 437.1253 0.0 1.20986 0.01
    3 9 3 1 138.3482 114.8337 -180.0 1.20798 0.00
    2 0 5 1 110.8146 94.3002 -180.0 1.20335 0.00
    8 5 1 1 129.9156 109.8651 -180.0 1.20320 0.00
    7 6 2 1 540.0564 449.9049 180.0 1.20287 0.01
    5 9 2 1 214.6859 175.9402  0.0 1.20255 0.00
    4 11 0 1 603.5877 464.0498  0.0 1.20145 0.01
    2 11 2 1 0.4136 0.3106 180.0 1.19979 0.00
    2 1 5 1 42.3494 32.4990  0.0 1.19937 0.00
    2 12 0 1 811.9098 625.8893  0.0 1.19930 0.01
    8 3 2 1 175.9779 144.9841 180.0 1.19859 0.00
    1 12 1 1 0.0167 0.0134 -180.0 1.19889 0.00
    0 3 5 1 18.1826 16.7838 -180.0 1.19734 0.00
    7 3 3 1 378.9974 350.4687 0.0 1.19654 0.01
    5 10 1 1 3.5461 3.0005 -180.0 1.19527 0.00
    4 10 2 1 23.0100 18.1952 -180.0 1.19404 0.00
    1 10 3 1 476.7546 367.1021 0.0 1.19201 0.01
    1 3 5 1 179.0820 160.8480  0.0 1.19004 0.00
    6 9 1 1 13.1182 12.3914  0.0 1.18909 0.00
    6 8 2 1 60.6686 57.9047  0.0 1.18848 0.00
    5 4 4 1 684.1631 653.3417 180.0 1.18831 0.01
    2 2 5 1 19.4087 18.3798 180.0 1.18767 0.00
    6 6 3 1 11.5491 9.9544 180.0 1.18619 0.00
    0 8 4 1 471.9625 391.7980  0.0 1.18369 0.00
    8 6 0 1 99.2625 88.0937 180.0 1.18263 0.00
    4 11 1 1 691.3739 644.1004 0.0 1.17931 0.01
    9 0 1 1 279.8868 238.0405  0.0 1.17683 0.00
    2 12 1 1 5.5533 4.6643 -180.0 1.17729 0.00
    3 7 4 1 415.7693 355.2426 180.0 1.17673 0.01
    1 8 4 1 222.5801 191.1409  0.0 1.17663 0.00
    4 6 4 1 145.6421 127.2766 -180.0 1.17635 0.00
    9 1 1 1 233.7978 233.1833 180.0 1.17311 0.00
    8 4 2 1 87.6166 79.8377  0.0 1.17186 0.00
    6 0 4 1 160.3706 137.8693 0.0 1.17103 0.00
    2 10 3 1 0.0140 0.0119 180.0 1.17077 0.00
    7 4 3 1 25.6237 21.0972 -180.0 1.16994 0.00
    2 3 5 1 122.4448 101.0530  0.0 1.16890 0.00
    3 0 5 1 363.6898 329.6756  0.0 1.16759 0.00
    6 1 4 1 274.4963 253.7149 0.0 1.16736 0.01
    3 11 2 1 2.8155 2.8741 -180.0 1.16434 0.00
    3 1 5 1 2.0850 2.1284 -180.0 1.16395 0.00
    1 4 5 1 14.2527 14.5238 0.0 1.16386 0.00
    9 2 1 1 302.3648 259.3015  0.0 1.16215 0.01
    7 8 1 1 13.2666 10.9338 -180.0 1.16177 0.00
    8 6 1 1 324.0653 262.0115 -180.0 1.16150 0.01
    5 8 3 1 0.6862 0.6796 -180.0 1.15878 0.00
    4 9 3 1 99.4411 100.2002 -180.0 1.15823 0.00
    6 2 4 1 386.7352 399.8212  0.0 1.15656 0.01
    2 8 4 1 306.8828 320.7921 0.0 1.15619 0.01
    5 5 4 1 37.7762 38.5647  0.0 1.15510 0.00
    7 7 2 1 13.6673 13.0817 -180.0 1.15408 0.00
    3 2 5 1 0.6753 0.6328 180.0 1.15324 0.00
    9 3 1 1 237.3389 261.9712 0.0 1.14455 0.00
    2 4 5 1 62.8264 67.5895 -180.0 1.14406 0.00
    3 12 1 1 117.7226 124.9857  0.0 1.14373 0.00
    0 12 2 1 256.0836 272.2711  0.0 1.14266 0.00
    6 10 0 1 0.2496 0.2891 180.0 1.14094 0.00
    8 5 2 1 64.3705 77.8002  0.0 1.13997 0.00
    6 7 3 1 26.2877 32.0506 0.0 1.13933 0.00
    6 3 4 1 274.9153 334.9319  0.0 1.13921 0.01
    0 5 5 1 850.9467 1030.8651  0.0 1.13889 0.01
    7 5 3 1 81.9225 97.0505 -180.0 1.13820 0.00
    3 10 3 1 154.5129 181.0836 180.0 1.13776 0.00
    8 7 0 1 2039.4616 2384.8722 180.0 1.13617 0.02
    3 3 5 1 99.9327 116.9650 180.0 1.13604 0.00
    1 12 2 1 2.9875 3.4897 180.0 1.13631 0.00
    5 10 2 1 1.7212 2.4281 0.0 1.13322 0.00
    1 5 5 1 79.7753 121.2195 180.0 1.13260 0.00
    4 7 4 1 53.2498 83.2016  0.0 1.13060 0.00
    8 0 3 1 151.9158 221.8767 -180.0 1.12794 0.00
    6 9 2 1 6.4327 9.3896 180.0 1.12795 0.00
    8 1 3 1 4.6774 6.6691 0.0 1.12466 0.00
    3 8 4 1 74.7838 104.1531 -180.0 1.12436 0.00
    0 11 3 1 0.1493 0.2006 -180.0 1.12397 0.00
    4 0 5 1 422.7688 513.4426 0.0 1.12248 0.00
    6 10 1 1 235.5363 285.9345  0.0 1.12193 0.00
    9 4 1 1 42.9118 53.0885 0.0 1.12120 0.00
    5 11 1 1 3.3969 4.2899 0.0 1.12060 0.00
    4 11 2 1 64.6110 82.9259  0.0 1.11960 0.00
    4 1 5 1 320.5704 408.4900 -180.0 1.11925 0.01
    4 12 0 1 90.6990 115.3597  0.0 1.11920 0.00
    5 6 4 1 124.6834 145.9296  0.0 1.11806 0.00
    9 0 2 1 3.3345 3.6998 -180.0 1.11747 0.00
    1 11 3 1 15.3984 17.7814 -180.0 1.11792 0.00
    1 9 4 1 4.5983 5.2531 180.0 1.11781 0.00
    2 12 2 1 36.3793 41.7736 -180.0 1.11786 0.00
    8 7 1 1 30.6861 33.8561 -180.0 1.11740 0.00
    0 13 1 1 1.1938 1.2718 -180.0 1.11672 0.00
    6 4 4 1 11.4587 12.0892 -180.0 1.11618 0.00
    8 2 3 1 22.1484 23.8048 180.0 1.11499 0.00
    9 1 2 1 0.0527 0.0593 180.0 1.11428 0.00
    2 5 5 1 0.9003 1.0087 -180.0 1.11433 0.00
    3 4 5 1 89.3932 108.5852  0.0 1.11320 0.00
    2 13 0 1 94.8853 110.6497  0.0 1.11112 0.00
    1 13 1 1 10.6871 12.3527 -180.0 1.11079 0.00
    4 2 5 1 111.7201 127.0965 -180.0 1.10972 0.00
    9 2 2 1 27.0983 29.1488 -180.0 1.10488 0.00
    7 9 1 1 18.4656 20.0240 180.0 1.10504 0.00
    7 8 2 1 79.7870 85.7044 0.0 1.10455 0.00
    8 6 2 1 82.4477 89.5121 0.0 1.10432 0.00
    7 6 3 1 141.6151 170.3027  0.0 1.10271 0.00
    5 9 3 1 62.6296 74.5552  0.0 1.10247 0.00
    4 12 1 1 14.1722 15.7492  0.0 1.10124 0.00
    2 11 3 1 8.3368 9.6845  0.0 1.10034 0.00
    2 9 4 1 40.9591 47.9303 180.0 1.10023 0.00
    8 3 3 1 100.0777 116.6097 0.0 1.09942 0.00
    1 6 5 1 334.1222 318.0224 -180.0 1.09762 0.01
    4 10 3 1 70.3962 72.3833 0.0 1.09590 0.00
    4 3 5 1 3.9522 4.1436 -180.0 1.09437 0.00
    9 5 1 1 22.0635 23.0670 -180.0 1.09318 0.00
    2 13 1 1 2.7383 2.8817 -180.0 1.09354 0.00
    6 8 3 1 299.5763 303.2319 0.0 1.09160 0.01
    7 0 4 1 288.4953 273.4594 180.0 1.09050 0.00
    9 3 2 1 945.9301 850.8949 180.0 1.08972 0.02
    8 8 0 1 113.5673 99.9662  0.0 1.08882 0.00
    3 12 2 1 876.9397 771.8728 -180.0 1.08902 0.02
    6 5 4 1 194.0978 171.6853 0.0 1.08852 0.00
    7 1 4 1 14.0297 12.7744  0.0 1.08754 0.00
    3 5 5 1 30.5807 29.4514 -180.0 1.08575 0.00
    4 8 4 1 8.2237 7.6012 180.0 1.08392 0.00
    2 6 5 1 6.0944 5.2985 0.0 1.08097 0.00
    10 0 0 1 530.1329 483.8101 180.0 1.07894 0.00
    7 2 4 1 248.1457 226.2480 0.0 1.07879 0.00
    8 4 3 1 20.7511 18.8992  0.0 1.07867 0.00
    5 7 4 1 584.2656 531.4904 -180.0 1.07856 0.01
    10 1 0 1 219.7367 206.5439  0.0 1.07607 0.00
    6 11 0 1 94.5181 88.4953 0.0 1.07547 0.00
    4 4 5 1 93.2615 86.5788  0.0 1.07390 0.00
    3 11 3 1 143.7257 140.2701  0.0 1.07280 0.00
    3 9 4 1 2.0363 1.9987 0.0 1.07270 0.00
    8 8 1 1 154.6280 155.6195  0.0 1.07227 0.00
    5 0 5 1 2.6109 2.7361  0.0 1.07151 0.00
    6 10 2 1 3.9208 4.1726  0.0 1.07015 0.00
    9 4 2 1 329.9738 349.4745 0.0 1.06951 0.01
    5 11 2 1 20.0714 21.1595  0.0 1.06899 0.00
    5 1 5 1 404.8648 424.8362  0.0 1.06870 0.01
    10 2 0 1 312.8962 318.5572  0.0 1.06759 0.00
    0 10 4 1 488.8441 485.3682  0.0 1.06665 0.00
    8 7 2 1 0.3191 0.3185 180.0 1.06621 0.00
    3 13 1 1 109.9819 109.2530 -180.0 1.06650 0.00
    0 7 5 1 224.7805 229.1694 0.0 1.06533 0.00
    7 7 3 1 57.0365 58.0664 0.0 1.06477 0.00
    7 3 4 1 0.5627 0.5718  0.0 1.06467 0.00
    10 0 1 1 161.1065 151.8635  0.0 1.06283 0.00
    9 6 1 1 52.7451 49.6798 180.0 1.06162 0.00
    1 10 4 1 128.3796 121.5578 0.0 1.06147 0.00
    5 2 5 1 3.3400 3.1809 -180.0 1.06039 0.00
    10 1 1 1 0.0036 0.0034 -180.0 1.06008 0.00
    1 13 2 1 484.4843 462.6760 -180.0 1.06047 0.01
    1 7 5 1 6.8359 6.4477 180.0 1.06018 0.00
    6 11 1 1 13.2991 12.1555 0.0 1.05951 0.00
    6 6 4 1 21.6782 18.3186 -180.0 1.05736 0.00
    7 9 2 1 12.3578 10.1038 -180.0 1.05546 0.00
    3 6 5 1 701.2183 612.8194 180.0 1.05482 0.01
    10 3 0 1 51.7520 48.1897 -180.0 1.05390 0.00
    0 14 0 1 1836.1039 1676.0151 180.0 1.05436 0.01
    8 5 3 1 58.1575 54.2431 0.0 1.05365 0.00
    5 12 1 1 247.9024 229.1964  0.0 1.05298 0.00
    10 2 1 1 116.3366 105.3415 0.0 1.05197 0.00
    4 12 2 1 146.8976 133.7410 -180.0 1.05215 0.00
    1 12 3 1 453.0794 382.5584 180.0 1.05076 0.01
    7 10 1 1 106.3612 88.9021 -180.0 1.05053 0.00
    4 5 5 1 524.8325 475.2000 -180.0 1.04920 0.01
    5 10 3 1 90.3613 88.7706 180.0 1.04831 0.00
    5 3 5 1 73.4449 69.7688 180.0 1.04697 0.00
    4 13 0 1 6.4146 5.9677 180.0 1.04652 0.00
    2 10 4 1 156.4034 145.2764 0.0 1.04639 0.00
    7 4 4 1 53.6179 51.0040  0.0 1.04580 0.00
    9 5 2 1 374.1517 377.7654 180.0 1.04511 0.01
    2 13 2 1 6.2948 6.1778 0.0 1.04543 0.00
    2 7 5 1 51.7669 52.0856 0.0 1.04515 0.00
    6 9 3 1 96.3512 105.8303 -180.0 1.04414 0.00
    8 9 0 1 38.8516 49.2630  0.0 1.04171 0.00
    10 3 1 1 202.9727 206.1012 -180.0 1.03887 0.00
    5 8 4 1 36.0362 35.2805 -180.0 1.03781 0.00
    4 11 3 1 0.0316 0.0309 180.0 1.03750 0.00
    4 9 4 1 0.1446 0.1412 0.0 1.03741 0.00
    9 0 3 1 161.9571 172.3467 180.0 1.03581 0.00
    2 12 3 1 1.9699 2.0745 0.0 1.03612 0.00
    10 4 0 1 7.7695 8.2416 180.0 1.03559 0.00
    2 14 0 1 0.4660 0.4689 180.0 1.03478 0.00
    1 14 1 1 23.3097 23.1770 0.0 1.03452 0.00
    9 1 3 1 376.8765 372.2993 180.0 1.03327 0.01
    4 13 1 1 41.2678 42.3319 -180.0 1.03179 0.00
    5 4 5 1 5.8405 5.8576  0.0 1.02901 0.00
    0 0 6 1 105.1774 105.0923  0.0 1.02871 0.00
    9 7 1 1 1.1364 1.1429 0.0 1.02763 0.00
    8 9 1 1 12.7000 12.8793  0.0 1.02718 0.00
    8 8 2 1 1.0913 1.1205 0.0 1.02679 0.00
    9 2 3 1 501.2428 520.3962 180.0 1.02576 0.01
    7 8 3 1 0.2115 0.2173  0.0 1.02550 0.00
    8 6 3 1 13.4839 13.7319 180.0 1.02531 0.00
    1 0 6 1 113.3460 115.7489 180.0 1.02406 0.00
    6 7 4 1 283.0162 293.9239  0.0 1.02376 0.00
    7 5 4 1 43.4107 45.5727  0.0 1.02294 0.00
    3 10 4 1 51.7285 53.9758  0.0 1.02262 0.00
    1 1 6 1 25.1941 26.4510 180.0 1.02161 0.00
    10 4 1 1 2.6023 2.7500  0.0 1.02131 0.00
    3 13 2 1 26.2327 27.4720 180.0 1.02172 0.00
    3 7 5 1 43.8559 46.2017 0.0 1.02146 0.00
    1 8 5 1 95.8502 101.1189 -180.0 1.02140 0.00
    4 6 5 1 156.1452 165.2617 -180.0 1.02121 0.00
    2 14 1 1 99.5418 103.7385 -180.0 1.02054 0.00
    0 2 6 1 114.4328 99.6371  0.0 1.01886 0.00
    10 0 2 1 89.9219 77.7778 -180.0 1.01849 0.00
    6 0 5 1 983.1334 894.2700 0.0 1.01772 0.01
    9 6 2 1 245.2454 228.9350 -180.0 1.01743 0.00
    10 1 2 1 27.9491 26.0766  0.0 1.01608 0.00
    8 0 4 1 87.9744 79.7943 0.0 1.01547 0.00
    6 11 2 1 162.4691 147.8374  0.0 1.01557 0.00
    6 1 5 1 3.7943 3.4280 180.0 1.01531 0.00
    6 12 0 1 962.3379 868.8411  0.0 1.01527 0.01
    1 2 6 1 15.8883 14.3588 180.0 1.01435 0.00
    9 3 3 1 26.1970 23.2702 0.0 1.01359 0.00
    10 5 0 1 1228.6962 1082.8939  0.0 1.01338 0.01
    8 1 4 1 105.2850 91.9391 0.0 1.01308 0.00
    3 12 3 1 178.0530 155.3212 180.0 1.01303 0.00
    2 0 6 1 119.2206 121.1684 -180.0 1.01050 0.00
    5 12 2 1 234.2942 229.1391 -180.0 1.00982 0.00
    10 2 2 1 0.1671 0.1444  0.0 1.00893 0.00
    6 2 5 1 1.2374 0.9851  0.0 1.00818 0.00
    2 1 6 1 26.8037 21.2648 0.0 1.00814 0.00
    1 11 4 1 0.0665 0.0528 -180.0 1.00815 0.00
    2 8 5 1 6.5082 5.0900 -180.0 1.00794 0.00
    7 10 2 1 92.4354 71.2232 0.0 1.00765 0.00
    5 5 5 1 46.9615 35.6220 -180.0 1.00722 0.00
    8 2 4 1 24.4620 19.0340 0.0 1.00600 0.00
    1 3 6 1 79.6617 62.1834 -180.0 1.00258 0.00
    6 12 1 1 256.5417 206.3229  0.0 1.00181 0.00
    2 2 6 1 2.1988 1.8111  0.0 1.00116 0.00
    10 5 1 1 0.8350 0.6960  0.0 1.00000 0.00
    7 11 1 1 8.8291 7.6051 -180.0 0.99875 0.00
    3 14 1 1 29.4032 25.1217  0.0 0.99845 0.00
    6 10 3 1 53.7851 44.1725  0.0 0.99779 0.00
    10 3 2 1 197.5677 158.5021 -180.0 0.99735 0.00
    0 14 2 1 70.1971 57.4682 180.0 0.99774 0.00
    9 4 3 1 21.8666 17.4985 -180.0 0.99727 0.00
    7 6 4 1 156.2097 124.7705 0.0 0.99695 0.00
    5 11 3 1 169.4056 135.6644 -180.0 0.99685 0.00
    5 9 4 1 0.3613 0.2903 180.0 0.99677 0.00
    6 3 5 1 26.2917 21.2986 180.0 0.99663 0.00
    8 10 0 1 116.9814 105.7184  0.0 0.99567 0.00
    2 11 4 1 26.7961 25.5582 -180.0 0.99520 0.00
    8 7 3 1 48.8621 48.0839 0.0 0.99459 0.00
    8 3 4 1 122.4156 120.5721  0.0 0.99451 0.00
    0 13 3 1 39.2805 38.4666 0.0 0.99412 0.00
    1 14 2 1 16.0005 15.1438 180.0 0.99350 0.00
    9 8 1 1 115.0474 106.4465 180.0 0.99220 0.00
    4 10 4 1 7.8064 7.2974 -180.0 0.99191 0.00
    5 13 1 1 42.0886 39.4940 -180.0 0.99179 0.00
    0 4 6 1 0.8191 0.7792  0.0 0.99093 0.00
    4 13 2 1 42.6376 40.4144 180.0 0.99109 0.00
    4 7 5 1 92.8379 88.5220 0.0 0.99085 0.00
_pd_meas_2theta_range_min     1.00670
_pd_meas_2theta_range_max     49.98723
_pd_meas_2theta_range_inc     0.00836
_pd_meas_scan_method     step
_pd_meas_special_details     ?
_reflns_number_total     2637
loop_
    _atom_type_symbol
    _atom_type_scat_dispersion_source
    _atom_type_scat_dispersion_real
    _atom_type_scat_dispersion_imag
    _atom_type_scat_source
    C https://subversion.xray.aps.anl.gov/pyGSAS/trunk/atmdata.py 0.003 0.002
                                                             'ITC Table 6.1.1.4'
    H https://subversion.xray.aps.anl.gov/pyGSAS/trunk/atmdata.py 0.000 0.000
                                                             'ITC Table 6.1.1.4'
    N https://subversion.xray.aps.anl.gov/pyGSAS/trunk/atmdata.py 0.006 0.003
                                                             'ITC Table 6.1.1.4'
    Na https://subversion.xray.aps.anl.gov/pyGSAS/trunk/atmdata.py 0.036 0.025
                                                             'ITC Table 6.1.1.4'
    O https://subversion.xray.aps.anl.gov/pyGSAS/trunk/atmdata.py 0.011 0.006
                                                             'ITC Table 6.1.1.4'
_computing_data_collection     ?
_computing_data_reduction     ?
_pd_calibration_special_details     'NIST SRM 660c LaB6 external standard'
loop_
    _pd_phase_id
    _pd_phase_block_id
    _pd_phase_mass_%
    1 2020-05-15T11:50|(NH4)2NaCitrate_Shivang|phase_1|KadukJamesA. 0.088(3)
    0 2020-05-15T11:50|(NH4)2NaCitrate_Shivang|phase_0|KadukJamesA. 0.871(7)
    2 2020-05-15T11:50|(NH4)2NaCitrate_Shivang|phase_2|KadukJamesA. 0.041(3)
_pd_proc_2theta_range_min     1.01882
_pd_proc_2theta_range_max     49.99934
_pd_proc_2theta_range_inc     0.00836
_pd_proc_info_data_reduction     ?
_pd_proc_info_excluded_regions     ?
_pd_proc_ls_background_function
;
Background function: "chebyschev" function with 4 terms:
    1742(8), -452(19), -390(9), 153(22),
  Background peak parameters: pos, int, sig, gam:
    12.468(29), 1.239(22)e6, 9.60(24)e4, 0.100,
;
_pd_proc_ls_prof_R_factor     0.04596
_pd_proc_ls_prof_wR_factor     0.06045
_pd_proc_ls_prof_wR_expected     0.01996
_pd_proc_ls_profile_function
;
Finger-Cox-Jephcoat function parameters U, V, W, X, Y, SH/L:
  peak variance(Gauss) = Utan(Th)^2^+Vtan(Th)+W:
  peak HW(Lorentz) = X/cos(Th)+Ytan(Th); SH/L = S/L+H/L
  U, V, W in (centideg)^2^, X & Y in centideg
    19.949, 12.795, 0.000, 2.075, 0.000, 0.032,
;
_pd_proc_number_of_points     5863
_pd_spec_mount_mode     transmission
_pd_spec_mounting     'glass capillary'
_pd_spec_shape     cylinder
_pd_spec_size_axial     12
_pd_spec_size_equat     0.7
_pd_spec_size_thick     0.7
data_II-imp2
_pd_block_id     2020-05-15T11:50|(NH4)2NaCitrate_Shivang|phase_1|KadukJamesA.
_chemical_name_systematic
;
Diammonium sodium citrate
;
_chemical_name_common     'diammonium sodium citrate'
_chemical_formula_moiety     'N H4 +, 2(Na +), C6 H5 O7 3-'
_chemical_formula_sum     "C6 H15 N2 O7"
_chemical_formula_structural     (NH4)2NaC6H5O7
_chemical_formula_analytical     ?
_chemical_formula_iupac     'N H4 +, 2Na +, C6 H5 O7 3-'
_chemical_formula_weight     227.19
_chemical_melting_point     ?
_chemical_compound_source     ?
_symmetry_cell_setting     orthorhombic
_symmetry_space_group_name_H-M     "P n m a"
_symmetry_space_group_name_Hall     ?
loop_
    _space_group_symop_id
    _space_group_symop_operation_xyz
    1 x,y,z
    2 1/2-x,1/2+y,1/2+z
    3 x,1/2-y,z
    4 1/2-x,-y,1/2+z
    5 -x,-y,-z
    6 1/2+x,1/2-y,1/2-z
    7 -x,1/2+y,-z
    8 1/2+x,y,1/2-z
_cell_length_a     10.789(3)
_cell_length_b     14.761(4)
_cell_length_c     6.1723(19)
_cell_angle_alpha     90
_cell_angle_beta     90
_cell_angle_gamma     90
_cell_volume     983.0(3)
_cell_formula_units_Z     4
_cell_measurement_temperature     304
_cell_special_details     ?
_exptl_crystal_density_diffrn     1.5351
_exptl_crystal_density_meas     ?
_exptl_crystal_density_method     ?
_exptl_crystal_F_000     ?
_pd_char_particle_morphology     'white powder'
_computing_structure_solution     DASH
_pd_phase_name     "(N H4)2 H C6 H5 O7 ZZZSAC01"
_pd_proc_ls_pref_orient_corr
                       "March-Dollase correction coef. = 1.000 axis = [0, 0, 1]"
_pd_proc_ls_profile_function
;
  Crystallite size in microns with "isotropic" model:
  parameters: Size, G/L mix
    10(11), 1.000,
  Microstrain, "isotropic" model (10^6^ * delta Q/Q)
    parameters: Mustrain, G/L mix
    1000.000, 1.000,
;
loop_
    _atom_site_type_symbol
    _atom_site_label
    _atom_site_fract_x
    _atom_site_fract_y
    _atom_site_fract_z
    _atom_site_U_iso_or_equiv
    _atom_site_adp_type
    _atom_site_occupancy
    _atom_site_symmetry_multiplicity
    O O1 0.55311 0.05170 0.12400 0.030 Uiso 1.000 8
    O O2 0.39069 0.04291 0.34322 0.030 Uiso 1.000 8
    O O3 0.36355 0.25000 -0.03610 0.030 Uiso 1.000 4
    O O4 0.57135 0.25000 -0.04560 0.030 Uiso 1.000 4
    O O5 0.34625 0.25000 0.37810 0.030 Uiso 1.000 4
    H H1 0.30500 0.25000 0.26300 0.039 Uiso 1.000 4
    C C1 0.48748 0.07947 0.28340 0.030 Uiso 1.000 8
    C C2 0.53601 0.16454 0.39030 0.030 Uiso 1.000 8
    H H2 0.62560 0.17080 0.36200 0.039 Uiso 1.000 8
    H H3 0.52040 0.16290 0.54200 0.039 Uiso 1.000 8
    C C3 0.46985 0.25000 0.04960 0.030 Uiso 1.000 4
    C C4 0.47041 0.25000 0.30190 0.030 Uiso 1.000 4
    N N1 0.24446 0.11395 0.68150 0.030 Uiso 1.000 8
    H H4 0.20300 0.06820 0.74600 0.039 Uiso 1.000 8
    H H5 0.18200 0.15080 0.62400 0.039 Uiso 1.000 8
    H H6 0.29200 0.14680 0.78600 0.039 Uiso 1.000 8
    H H7 0.29800 0.09420 0.56700 0.039 Uiso 1.000 8
    H H8? 0.50300 0.01500 0.03000 0.039 Uiso 1.000 8
_geom_special_details     ?
loop_
    _geom_bond_atom_site_label_1
    _geom_bond_atom_site_label_2
    _geom_bond_site_symmetry_1
    _geom_bond_site_symmetry_2
    _geom_bond_distance
    _geom_bond_publ_flag
    O1 C1 1_555 1_555 1.27962 yes
    O1 H8? 1_555 1_555 0.96042 yes
    O1 H8? 1_555 5_655 1.49645 yes
    O2 C1 1_555 1_555 1.23213 yes
    O3 C3 1_555 1_555 1.26302 yes
    O4 C3 1_555 1_555 1.24281 yes
    O5 H1 1_555 1_555 0.83832 yes
    O5 C4 1_555 1_555 1.41978 yes
    H1 O5 1_555 1_555 0.83832 yes
    C1 O1 1_555 1_555 1.27962 yes
    C1 O2 1_555 1_555 1.23213 yes
    C1 C2 1_555 1_555 1.51207 yes
    C2 C1 1_555 1_555 1.51207 yes
    C2 H2 1_555 1_555 0.98662 yes
    C2 H3 1_555 1_555 0.95167 yes
    C2 C4 1_555 1_555 1.54596 yes
    H2 C2 1_555 1_555 0.98662 yes
    H2 H3 1_555 1_555 1.59256 yes
    H3 C2 1_555 1_555 0.95167 yes
    H3 H2 1_555 1_555 1.59256 yes
    C3 O3 1_555 1_555 1.26302 yes
    C3 O4 1_555 1_555 1.24281 yes
    C3 C4 1_555 1_555 1.55727 yes
    C4 O5 1_555 1_555 1.41978 yes
    C4 C2 1_555 1_555 1.54596 yes
    C4 C2 1_555 3_555 1.54596 yes
    C4 C3 1_555 1_555 1.55727 yes
    N1 H4 1_555 1_555 0.90258 yes
    N1 H5 1_555 1_555 0.93594 yes
    N1 H6 1_555 1_555 0.95616 yes
    N1 H7 1_555 1_555 0.9582 yes
    H4 N1 1_555 1_555 0.90258 yes
    H4 H5 1_555 1_555 1.45085 yes
    H4 H6 1_555 1_555 1.52616 yes
    H4 H7 1_555 1_555 1.55517 yes
    H5 N1 1_555 1_555 0.93594 yes
    H5 H4 1_555 1_555 1.45085 yes
    H5 H6 1_555 1_555 1.55302 yes
    H5 H7 1_555 1_555 1.54539 yes
    H6 N1 1_555 1_555 0.95616 yes
    H6 H4 1_555 1_555 1.52616 yes
    H6 H5 1_555 1_555 1.55302 yes
    H6 H7 1_555 1_555 1.56019 yes
    H7 N1 1_555 1_555 0.9582 yes
    H7 H4 1_555 1_555 1.55517 yes
    H7 H5 1_555 1_555 1.54539 yes
    H7 H6 1_555 1_555 1.56019 yes
    H8? O1 1_555 1_555 0.96042 yes
    H8? O1 1_555 5_655 1.49645 yes
    H8? H8? 1_555 5_655 0.58089 yes
loop_
    _geom_angle_atom_site_label_1
    _geom_angle_atom_site_label_2
    _geom_angle_atom_site_label_3
    _geom_angle_site_symmetry_1
    _geom_angle_site_symmetry_2
    _geom_angle_site_symmetry_3
    _geom_angle
    _geom_angle_publ_flag
    C1 O1 H8? 1_555 1_555 1_555 109.49 yes
    H1 O5 C4 1_555 1_555 1_555 102.72 yes
    O1 C1 O2 1_555 1_555 1_555 123.995 yes
    O1 C1 C2 1_555 1_555 1_555 114.199 yes
    O2 C1 C2 1_555 1_555 1_555 121.768 yes
    C1 C2 H2 1_555 1_555 1_555 109.864 yes
    C1 C2 H3 1_555 1_555 1_555 110.299 yes
    H2 C2 H3 1_555 1_555 1_555 110.485 yes
    C1 C2 C4 1_555 1_555 1_555 111.413 yes
    H2 C2 C4 1_555 1_555 1_555 108.038 yes
    H3 C2 C4 1_555 1_555 1_555 106.677 yes
    O3 C3 O4 1_555 1_555 1_555 127.025 yes
    O3 C3 C4 1_555 1_555 1_555 114.982 yes
    O4 C3 C4 1_555 1_555 1_555 117.994 yes
    O5 C4 C2 1_555 1_555 1_555 108.365 yes
    O5 C4 C2 1_555 1_555 3_555 108.365 yes
    C2 C4 C2 1_555 1_555 3_555 109.369 yes
    O5 C4 C3 1_555 1_555 1_555 109.123 yes
    C2 C4 C3 1_555 1_555 1_555 110.776 yes
    C2 C4 C3 3_555 1_555 1_555 110.776 yes
    H4 N1 H5 1_555 1_555 1_555 104.196 yes
    H4 N1 H6 1_555 1_555 1_555 110.351 yes
    H5 N1 H6 1_555 1_555 1_555 110.324 yes
    H4 N1 H7 1_555 1_555 1_555 113.358 yes
    H5 N1 H7 1_555 1_555 1_555 109.343 yes
    H6 N1 H7 1_555 1_555 1_555 109.173 yes
    O1 H8? H8? 1_555 1_555 5_655 151.385 yes
data_I
_chemical_name_systematic
;
Disodium hydrogen citrate monohydrate
;
_chemical_name_common     'disodium hydrogen citrate monohydrate'
_chemical_formula_moiety     '2(Na +), C6 H7 O7 2-, H2 O'
_chemical_formula_sum     "C6 H8 Na2 O8"
_chemical_formula_structural     Na2HC6H5O7(H2O)
_chemical_formula_analytical     ?
_chemical_formula_iupac     '2Na +, C6 H7 O7 2-, H2 O'
_chemical_formula_weight     254.1
_chemical_melting_point     ?
_chemical_compound_source     ?
_symmetry_cell_setting     orthorhombic
_symmetry_space_group_name_H-M     "P b c a"
_symmetry_space_group_name_Hall     ?
loop_
    _space_group_symop_id
    _space_group_symop_operation_xyz
    1 x,y,z
    2 1/2-x,1/2+y,z
    3 x,1/2-y,1/2+z
    4 1/2-x,-y,1/2+z
    5 -x,-y,-z
    6 1/2+x,1/2-y,-z
    7 -x,1/2+y,1/2-z
    8 1/2+x,y,1/2-z
_cell_length_a     16.9976(5)
_cell_length_b     8.6270(2)
_cell_length_c     12.2926(4)
_cell_angle_alpha     90
_cell_angle_beta     90
_cell_angle_gamma     90
_cell_volume     1802.56(12)
_cell_formula_units_Z     8
_cell_measurement_temperature     304
_cell_special_details     ?
_exptl_crystal_density_diffrn     1.8727
_exptl_crystal_density_meas     ?
_exptl_crystal_density_method     ?
_exptl_crystal_F_000     ?
_pd_char_colour     white
_pd_char_particle_morphology     'white powder'
_exptl_special_details     ?
_diffrn_ambient_temperature     304
_diffrn_source     'sealed X-ray tube'
_diffrn_radiation_type     K\a~1,2~
loop_
    _diffrn_radiation_wavelength
    0.70932
    0.71361
_diffrn_radiation_monochromator     ?
_diffrn_measurement_device_type     'PANalytical Empyrean'
_diffrn_detector     'Si strip'
_pd_instr_dist_src/mono     ?
_pd_instr_dist_mono/spec     ?
_pd_instr_dist_src/spec     240
_pd_instr_dist_spec/anal     ?
_pd_instr_dist_anal/detc     ?
_pd_instr_dist_spec/detc     240
_pd_instr_location     '107 WSC North Central College'
_diffrn_radiation_probe     x-ray
loop_
    _refln_index_h
    _refln_index_k
    _refln_index_l
    _refln_F_squared_meas
    _refln_F_squared_calc
    _refln_phase_calc
    _refln_d_spacing
    _gsas_i100_meas
    2 0 0 69.9988 2.1797 0.0 8.49880 0.57
    1 1 1 637.3476 498.1605 0.0 6.52114 12.24
    0 0 2 15675.4170 14434.4703  0.0 6.14632 66.80
    2 1 0 120.2267 132.5919 180.0 6.05436 0.99
    1 0 2 42.7114 110.8252 0.0 5.78004 0.32
    2 1 1 6.6220 15.7403 0.0 5.43134 0.09
    2 0 2 16118.3495 14968.9972  0.0 4.98038 89.96
    1 1 2 288.5647 399.2521 0.0 4.80189 2.99
    3 1 1 1950.1079 1950.7762 180.0 4.41921 17.10
    0 2 0 8.7186 9.0094 0.0 4.31348 0.02
    2 1 2 10935.6273 11292.8289 -180.0 4.31322 91.32
    4 0 0 14997.3979 14406.5226 180.0 4.24940 30.38
    3 0 2 6578.2056 6403.5407 0.0 4.16588 25.60
    0 2 1 206.2853 121.7228 0.0 4.07017 0.77
    1 2 1 6906.7327 6660.1641 180.0 3.95827 48.48
    2 2 0 925.5574 827.7172 180.0 3.84642 3.07
    4 1 0 7797.6616 7302.5555 0.0 3.81204 25.36
    3 1 2 3736.0020 3732.3325 180.0 3.75140 23.52
    2 2 1 406.9621 400.1719 -180.0 3.67091 2.45
    4 1 1 1427.6114 1501.5001 -180.0 3.64098 8.46
    1 1 3 1519.5180 1447.7799 180.0 3.61652 8.88
    0 2 2 471.4104 396.2575 0.0 3.53075 1.31
    4 0 2 36665.1769 37892.8984 -180.0 3.49535 100.00
    1 2 2 1204.1417 1235.2905  0.0 3.45696 6.42
    2 1 3 3688.6387 3448.6009 -180.0 3.39342 18.95
    3 2 1 2019.3789 2318.7264  0.0 3.30564 9.83
    2 2 2 7347.1451 7565.9732  0.0 3.26057 34.79
    4 1 2 762.5450 850.7091 0.0 3.23955 3.56
    3 1 3 14426.3922 14705.3601  0.0 3.09868 61.59
    0 0 4 56.9111 54.9567 180.0 3.07316 0.06
    5 1 1 5720.5107 5610.7475  0.0 3.06305 23.85
    4 2 0 1440.5557 1505.4845 180.0 3.02718 2.93
    1 0 4 795.6707 834.4325 180.0 3.02413 1.62
    3 2 2 308.4597 316.6000 0.0 2.99654 1.23
    5 0 2 37087.5373 38321.6561  0.0 2.97481 72.84
    0 2 3 11500.1039 11817.7841 180.0 2.97081 22.52
    4 2 1 1903.5464 1951.5168 0.0 2.93936 7.30
    1 2 3 1954.8268 1995.5767  0.0 2.92644 7.43
    2 0 4 4654.2725 3478.8266  0.0 2.89002 8.62
    1 1 4 532.9064 266.3980 -180.0 2.85387 1.92
    6 0 0 579.0669 409.5148 -180.0 2.83293 0.51
    5 1 2 32.3672 30.6717 180.0 2.81231 0.11
    2 2 3 74.0641 82.0119 0.0 2.80441 0.26
    4 1 3 291.4547 445.0420 0.0 2.79100 1.00
    1 3 1 1890.0488 2209.5334 180.0 2.76282 6.38
    2 1 4 428.7371 655.2231 0.0 2.74034 1.42
    2 3 0 187.1282 331.6770 -180.0 2.72395 0.31
    4 2 2 78.8140 117.8555 -180.0 2.71567 0.26
    3 0 4 6346.7880 7286.6824 0.0 2.70138 10.23
    6 1 0 1433.2967 1550.6482 -180.0 2.69153 2.29
    2 3 1 855.4465 854.0457 -180.0 2.65944 2.67
    3 2 3 9623.5131 9877.1176 180.0 2.63107 29.40
    6 1 1 984.9483 1021.3175 180.0 2.62924 3.00
    5 2 1 549.7501 635.9131 0.0 2.60915 1.65
    3 1 4 5547.6313 6094.5245 0.0 2.57794 16.25
    1 3 2 5220.3070 5668.5569 -180.0 2.57462 15.25
    6 0 2 11861.5041 13029.1140 -180.0 2.57280 17.30
    3 3 1 5239.5058 5530.1824 180.0 2.51024 14.53
    5 1 3 32.2567 33.1458  0.0 2.50371 0.09
    0 2 4 4250.0896 4357.7579 180.0 2.50290 5.86
    2 3 2 4966.7149 4871.9365  0.0 2.49034 13.55
    4 0 4 377.3594 370.6800 -180.0 2.49019 0.51
    1 2 4 20627.5746 20346.5161 -180.0 2.47620 55.61
    6 1 2 131.4594 126.8261 180.0 2.46549 0.35
    5 2 2 639.8306 585.9387 180.0 2.44890 1.69
    4 2 3 10830.9065 10475.1781 -180.0 2.43479 28.20
    2 2 4 9508.1481 9392.0674 -180.0 2.40094 24.05
    4 1 4 88.7670 92.6780 -180.0 2.39251 0.22
    4 3 0 4457.3326 4438.4600 0.0 2.38158 5.54
    6 2 0 9618.3368 9411.7559 180.0 2.36791 11.82
    3 3 2 9092.4369 8825.5106  0.0 2.36657 22.33
    1 1 5 3053.4794 2911.9118 -180.0 2.34184 7.34
    4 3 1 4720.5181 4425.0314 -180.0 2.33810 11.30
    1 3 3 1298.9320 1152.6900 180.0 2.33158 3.09
    6 2 1 731.6538 656.3376 -180.0 2.32516 1.73
    7 1 1 32.1809 39.3420  0.0 2.29626 0.07
    3 2 4 355.7760 426.8966 -180.0 2.28946 0.82
    5 0 4 12414.4300 12692.0223  0.0 2.27972 14.11
    2 1 5 690.5634 697.8997 -180.0 2.27788 1.57
    2 3 3 15585.8781 15110.9267 -180.0 2.26844 35.06
    7 0 2 17062.6482 17056.1306  0.0 2.25837 19.01
    6 1 3 5524.1021 5607.3025 0.0 2.24961 12.21
    5 2 3 566.3748 597.7727  0.0 2.23699 1.24
    4 3 2 3306.2299 3542.3766 0.0 2.22070 7.12
    6 2 2 955.0099 984.7970 0.0 2.20960 2.03
    5 1 4 82.6695 77.2506  0.0 2.20407 0.18
    7 1 2 434.6205 377.2851 0.0 2.18475 0.90
    3 1 5 592.7906 520.0452  0.0 2.18202 1.23
    3 3 3 348.0541 359.9979 0.0 2.17371 0.72
    5 3 1 2101.1788 2678.0971 -180.0 2.16131 4.27
    0 4 0 428.2301 577.5773 0.0 2.15674 0.22
    4 2 4 112.4425 150.9355  0.0 2.15661 0.23
    0 2 5 7346.0918 7833.4518 0.0 2.13595 7.29
    8 0 0 9.0953 7.8754 0.0 2.12470 0.00
    0 4 1 180.2304 154.4613 -180.0 2.12429 0.18
    1 2 5 867.6780 716.3954 180.0 2.11928 1.69
    1 4 1 4992.3075 4233.5113  0.0 2.10789 9.64
    2 4 0 802.4653 726.8701 0.0 2.09048 0.76
    7 2 1 1742.8408 1641.6328  0.0 2.08532 3.29
    1 3 4 2484.6679 2361.0529 180.0 2.08391 4.69
    6 0 4 1122.5845 1068.5764 180.0 2.08294 1.06
    2 2 5 1845.0775 1745.0687 180.0 2.07152 3.44
    5 3 2 871.7449 840.2288 180.0 2.06756 1.62
    4 1 5 4928.9214 4824.2673  0.0 2.06610 9.13
    8 1 0 7001.1653 6980.8278  0.0 2.06305 6.46
    2 4 1 8447.7911 8468.6564 -180.0 2.06089 15.56
    4 3 3 12163.1628 11991.4450 -180.0 2.05905 22.37
    6 2 3 243.3818 229.7034  0.0 2.05020 0.44
    0 0 6 1071.9201 1004.2209 -180.0 2.04877 0.49
    2 3 4 2289.9629 2107.5836  0.0 2.03845 4.12
    0 4 2 8104.2694 7642.4150 -180.0 2.03508 7.27
    8 1 1 4052.6485 3827.4947 0.0 2.03460 7.27
    1 0 6 2983.9868 2824.7792  0.0 2.03405 2.67
    7 1 3 144.0177 139.3700 180.0 2.03030 0.26
    6 1 4 8009.0529 8019.6907  0.0 2.02476 14.22
    1 4 2 1282.1365 1267.4279 0.0 2.02065 2.27
    6 3 0 52.3692 51.4497 0.0 2.01812 0.05
    5 2 4 10281.9114 10133.8796 0.0 2.01554 18.08
    8 0 2 995.0890 989.3444 180.0 2.00810 0.87
    7 2 2 1258.4883 1217.0107 0.0 2.00074 2.18
    3 2 5 6267.5181 6070.7178 -180.0 1.99864 10.83
    2 0 6 6490.2217 6315.9199 180.0 1.99172 5.57
    6 3 1 88.1368 85.6859  0.0 1.99146 0.15
    3 4 1 8593.5566 8283.9811  0.0 1.98908 14.70
    1 1 6 348.4324 333.3100 180.0 1.97977 0.59
    2 4 2 3242.1760 3098.8957 180.0 1.97913 5.49
    3 3 4 2638.1192 2515.8785 180.0 1.96889 4.42
    8 1 2 8126.5131 8018.1924 -180.0 1.95582 13.42
    5 1 5 1349.9428 1291.4951  0.0 1.94107 2.19
    2 1 6 2541.1655 2433.5001  0.0 1.94067 4.13
    5 3 3 28.4717 27.8652 -180.0 1.93522 0.05
    3 0 6 0.1079 0.1042 -180.0 1.92668 0.00
    4 4 0 6387.7796 6291.2514 180.0 1.92321 5.09
    6 3 2 412.9909 402.6144  0.0 1.91741 0.65
    3 4 2 2529.6668 2427.8317 -180.0 1.91528 4.00
    0 4 3 4835.2355 4609.0234 -180.0 1.90851 3.79
    4 2 5 22.2553 21.1977 0.0 1.90842 0.03
    8 2 0 27.1055 25.8936 180.0 1.90602 0.02
    7 0 4 3601.2757 3441.3846  0.0 1.90526 2.81
    4 4 1 1.3863 1.2647 0.0 1.90010 0.00
    1 4 3 108.4651 97.5840  0.0 1.89659 0.17
    8 2 1 1154.3254 1063.6412 0.0 1.88351 1.76
    4 3 4 933.3717 860.1599 180.0 1.88247 1.42
    3 1 6 513.3389 485.6119 -180.0 1.88036 0.78
    7 2 3 601.7492 572.2790  0.0 1.88010 0.91
    6 2 4 84.3464 85.7570 -180.0 1.87570 0.13
    2 4 3 474.6769 510.3944 0.0 1.86214 0.71
    7 1 4 3064.6711 3364.5532 180.0 1.86043 4.56
    1 3 5 4501.3127 5109.4237 0.0 1.85749 6.67
    0 2 6 1546.0571 1571.9884 180.0 1.85063 1.14
    4 0 6 13637.8289 14001.3651 -180.0 1.84548 9.97
    8 1 3 391.6966 392.3655 0.0 1.84267 0.57
    1 2 6 487.3681 474.4555 0.0 1.83976 0.71
    4 4 2 1081.4592 1047.4604 0.0 1.83545 1.56
    7 3 1 11343.5593 10950.4136  0.0 1.83449 16.37
    2 3 5 5789.5387 5657.8098 180.0 1.82508 8.27
    9 1 1 756.5334 736.4891 180.0 1.82449 1.08
    8 2 2 248.4521 240.1848 0.0 1.82049 0.35
    6 1 5 3220.7894 3312.8424 0.0 1.81524 4.55
    6 3 3 1006.4474 1019.9348 -180.0 1.81045 1.41
    3 4 3 64.2004 64.0269 180.0 1.80866 0.09
    5 2 5 2878.3578 2865.3184 180.0 1.80858 4.03
    2 2 6 325.1747 322.0277 0.0 1.80826 0.46
    9 0 2 1720.4539 1630.7205 -180.0 1.80532 1.20
    4 1 6 1615.5350 1518.5228 180.0 1.80465 2.25
    5 4 1 360.0482 348.5026 0.0 1.80149 0.50
    5 3 4 598.0536 526.8284 180.0 1.78645 0.82
    7 3 2 850.9810 776.5014 180.0 1.77612 1.15
    3 3 5 159.2825 144.6413 -180.0 1.77465 0.21
    9 1 2 1253.2828 1222.0293 180.0 1.76704 1.67
    0 4 4 405.0952 407.4500 180.0 1.76538 0.27
    3 2 6 2002.8044 1867.3562 -180.0 1.75917 2.65
    1 4 4 904.5737 799.4528 0.0 1.75593 1.19
    5 0 6 8658.0571 7583.4214  0.0 1.75474 5.69
    8 0 4 10952.1282 9767.4928 0.0 1.74768 7.13
    5 4 2 36.8545 32.1163  0.0 1.74612 0.05
    7 2 4 21.3711 17.5859 -180.0 1.74282 0.03
    4 4 3 689.5831 558.9849 180.0 1.74098 0.89
    2 4 4 58.5950 50.0422 0.0 1.72848 0.07
    8 2 3 525.4423 452.8507 0.0 1.72820 0.67
    5 1 6 188.4440 198.0177 180.0 1.71953 0.24
    6 4 0 6078.0411 6357.3211 0.0 1.71603 3.81
    9 2 1 1159.8042 1214.5593 0.0 1.71317 1.45
    8 1 4 2997.5603 3150.2367 180.0 1.71288 3.74
    1 1 7 5985.3432 6336.5649 -180.0 1.71205 7.46
    4 3 5 440.3080 473.4533 180.0 1.71059 0.55
    8 3 0 3112.1265 3348.3667 180.0 1.70885 1.93
    6 2 5 696.7503 730.1494 -180.0 1.70550 0.86
    1 5 1 40.4717 41.1927 180.0 1.70007 0.05
    10 0 0 11185.7924 11417.9786 180.0 1.69976 3.43
    6 4 1 811.4515 829.1779 180.0 1.69955 1.00
    4 2 6 5076.5786 5290.2798 0.0 1.69671 6.21
    7 1 5 81.0102 85.5372 0.0 1.69400 0.10
    8 3 1 115.5315 121.8774  0.0 1.69258 0.14
    2 5 0 1066.8901 1121.5016  0.0 1.69090 0.65
    7 3 3 1897.8692 1977.9324 -180.0 1.69010 2.30
    6 3 4 6.0412 6.1955 -180.0 1.68690 0.01
    2 1 7 6198.0696 6359.9144  0.0 1.68658 7.49
    3 4 4 1141.2006 1175.7758 -180.0 1.68546 1.38
    9 1 3 3407.7556 3531.1012 180.0 1.68227 4.09
    2 5 1 310.1271 299.1532 0.0 1.67512 0.37
    10 1 0 1211.9004 1145.7556  0.0 1.66770 0.71
    9 2 2 1002.3585 947.6170  0.0 1.66534 1.18
    5 4 3 592.6668 562.3418  0.0 1.66419 0.70
    1 3 6 1575.7659 1508.3012 -180.0 1.66062 1.84
    6 0 6 3523.1711 3374.8453 0.0 1.66013 2.06
    1 5 2 3483.8351 3430.5320 0.0 1.65330 4.03
    6 4 2 3119.2520 3058.6000 -180.0 1.65282 3.61
    10 1 1 1507.2553 1474.6445 180.0 1.65256 1.74
    3 1 7 79.7987 78.1760 180.0 1.64654 0.09
    8 3 2 1779.7455 1741.6777 0.0 1.64641 2.04
    10 0 2 632.1030 626.0103 0.0 1.63827 0.36
    5 3 5 1067.6974 1065.3642  0.0 1.63758 1.21
    2 3 6 893.1078 891.9506 -180.0 1.63734 1.01
    3 5 1 1321.1827 1310.8481 180.0 1.63587 1.49
    2 5 2 2895.6506 2899.4274 180.0 1.63033 3.25
    4 4 4 3245.0544 3246.9204  0.0 1.63029 3.65
    6 1 6 3780.2204 3781.2100 180.0 1.63022 4.25
    0 2 7 962.2205 953.7435 0.0 1.62647 0.54
    5 2 6 3215.0771 3175.0761 -180.0 1.62539 3.59
    0 4 5 982.5018 967.3211 180.0 1.62130 0.55
    8 2 4 109.5044 106.5694 180.0 1.61977 0.12
    1 2 7 822.5517 795.7908 180.0 1.61907 0.91
    1 4 5 53.8868 48.7215 180.0 1.61398 0.06
    10 1 2 1452.3311 1348.0953 -180.0 1.60950 1.59
    9 0 4 605.0617 564.6627 180.0 1.60906 0.33
    7 2 5 186.9498 163.5715  0.0 1.60378 0.20
    3 3 6 224.6038 191.9165 0.0 1.60063 0.24
    7 4 1 144.4961 127.3178  0.0 1.59882 0.16
    4 5 0 3576.4781 3161.8508 -180.0 1.59864 1.93
    2 2 7 303.3128 276.1580 0.0 1.59748 0.33
    4 1 7 797.6321 787.6475 -180.0 1.59499 0.85
    3 5 2 1155.5771 1168.4975 180.0 1.59408 1.24
    9 2 3 177.1359 177.8437  0.0 1.59382 0.19
    2 4 5 1203.4521 1226.5623 -180.0 1.59258 1.29
    7 3 4 2856.7843 2773.6377 0.0 1.58828 3.03
    4 5 1 6009.2052 5980.5857 -180.0 1.58529 6.36
    1 5 3 948.8280 965.1356 0.0 1.58325 1.00
    6 4 3 1103.2612 1115.5509 0.0 1.58283 1.16
    9 1 4 753.7093 759.2697  0.0 1.58178 0.79
    10 2 0 305.3815 306.0803 0.0 1.58141 0.16
    8 1 5 548.3989 547.6657 0.0 1.58036 0.58
    8 3 3 668.1114 643.7709 -180.0 1.57719 0.70
    10 2 1 1760.8533 1564.0896 0.0 1.56848 1.82
    5 4 4 4663.6015 4110.2799 180.0 1.56672 4.81
    7 0 6 27.9924 24.2571 -180.0 1.56587 0.01
    9 3 1 6783.1357 5855.6792  0.0 1.56575 6.99
    3 2 7 1379.4743 1109.4461 180.0 1.56333 1.42
    2 5 3 1122.7513 889.1333 -180.0 1.56304 1.15
    6 3 5 71.9699 55.8919 180.0 1.55988 0.07
    7 4 2 4.1405 3.2226  0.0 1.55974 0.00
    3 4 5 663.2179 517.2932  0.0 1.55874 0.68
    4 3 6 606.0151 436.7355  0.0 1.55315 0.61
    6 2 6 141.1748 102.7387 0.0 1.54934 0.14
    4 5 2 23.3309 17.5645 0.0 1.54716 0.02
    10 1 3 227.3356 177.6792  0.0 1.54466 0.23
    7 1 6 357.8226 292.2254 180.0 1.54070 0.36
    0 0 8 1250.9789 1074.4761 -180.0 1.53658 0.31
    5 1 7 4213.4610 3667.6708  0.0 1.53531 4.16
    10 2 2 411.2514 352.8196 0.0 1.53153 0.40
    3 5 3 417.0195 357.8294 180.0 1.53101 0.41
    1 0 8 301.6272 262.0176 180.0 1.53034 0.15
    9 3 2 1710.2096 1527.9165  0.0 1.52898 1.67
    5 5 1 1083.8115 996.1145 -180.0 1.52666 1.06
    4 2 7 90.2548 85.8841 -180.0 1.51900 0.09
    4 4 5 10.2505 10.3131 180.0 1.51479 0.01
    8 4 0 586.9464 599.1298 0.0 1.51359 0.28
    2 0 8 677.5858 712.9726 180.0 1.51206 0.32
    11 1 1 2308.5290 2526.9158 -180.0 1.50952 2.20
    9 2 4 1420.4328 1557.7691 -180.0 1.50758 1.35
    1 1 8 2011.8509 2189.0535  0.0 1.50682 1.91
    8 2 5 1545.2842 1671.1695  0.0 1.50635 1.46
    8 4 1 1055.4951 1111.0667 0.0 1.50224 0.99
    7 4 3 950.0660 1003.4099 -180.0 1.50051 0.89
    1 5 4 407.6158 430.2069  0.0 1.49863 0.38
    11 0 2 581.1914 609.5656 -180.0 1.49860 0.27
    6 4 4 135.3071 142.0714 0.0 1.49827 0.13
    5 3 6 1606.4440 1683.2489 0.0 1.49789 1.50
    8 3 4 1969.1957 1959.1131 -180.0 1.49349 1.83
    1 3 7 246.3588 243.8875  0.0 1.49294 0.23
    5 5 2 120.5594 118.8759 0.0 1.49252 0.11
    2 1 8 455.4663 438.7727 -180.0 1.48936 0.42
    4 5 3 1652.8202 1590.1063 180.0 1.48931 1.53
    10 0 4 1009.6720 966.0114  0.0 1.48741 0.47
    0 4 6 1526.3028 1472.1572 0.0 1.48540 0.70
    3 0 8 549.6458 541.0866  0.0 1.48301 0.25
    2 5 4 434.4550 428.5882 180.0 1.48146 0.40
    7 3 5 402.7458 395.8596 -180.0 1.48092 0.37
    1 4 6 619.3447 602.7876 -180.0 1.47976 0.56
    11 1 2 313.5937 316.8322  0.0 1.47649 0.28
    2 3 7 4.7859 4.8860 180.0 1.47596 0.00
    9 1 5 2891.6887 2962.8350 180.0 1.47565 2.62
    10 2 3 2503.3270 2570.7236  0.0 1.47534 2.27
    8 0 6 2240.1300 2316.5337  0.0 1.47481 1.01
    6 5 0 849.4073 882.0623 180.0 1.47360 0.38
    9 3 3 3140.5477 3262.2786  0.0 1.47307 2.84
    7 2 6 921.2486 959.3048 180.0 1.47189 0.83
    6 1 7 454.5525 474.3654 0.0 1.47073 0.41
    8 4 2 1.8447 1.9263  0.0 1.46968 0.00
    5 2 7 223.4948 236.9043 -180.0 1.46719 0.20
    10 1 4 944.6908 1011.4426 0.0 1.46578 0.84
    5 4 5 3232.6230 3445.3692 -180.0 1.46340 2.88
    10 3 0 53.8905 57.0274 -180.0 1.46325 0.02
    2 4 6 151.5042 160.8231 -180.0 1.46322 0.13
    6 5 1 338.0938 357.7301 -180.0 1.46312 0.30
    3 1 8 137.2120 140.4880 0.0 1.46157 0.12
    3 5 4 224.9079 237.8355  0.0 1.45410 0.20
    8 1 6 75.1090 78.3307  0.0 1.45372 0.07
    10 3 1 472.7489 478.3635 0.0 1.45300 0.41
    3 3 7 203.0182 199.7163 0.0 1.44890 0.18
    0 2 8 103.1963 102.9419 -180.0 1.44748 0.04
    4 0 8 3115.8357 3080.3123 0.0 1.44501 1.35
    11 2 1 175.6091 173.1312 180.0 1.44463 0.15
    1 2 8 2332.2655 2262.4201  0.0 1.44226 2.01
    5 5 3 47.1788 44.6803  0.0 1.44038 0.04
    0 6 0 667.2477 631.1795 -180.0 1.43783 0.14
    6 3 6 2235.2197 2114.9273 180.0 1.43774 1.91
    3 4 6 812.3811 767.5737  0.0 1.43685 0.69
    6 5 2 18.6301 17.6173 0.0 1.43299 0.02
    0 6 1 794.9168 762.7635  0.0 1.42809 0.34
    7 4 4 519.3694 500.8531 180.0 1.42789 0.44
    2 2 8 145.0840 142.1777  0.0 1.42693 0.12
    11 1 3 378.5480 377.6748 180.0 1.42596 0.32
    4 1 8 1213.9507 1227.7266 0.0 1.42516 1.02
    10 3 2 208.1179 211.4516  0.0 1.42347 0.17
    1 6 1 2.1639 2.2006 180.0 1.42308 0.00
    8 4 3 2320.9894 2335.0617  0.0 1.41982 1.93
    4 5 4 953.7501 973.7734  0.0 1.41823 0.79
    2 6 0 2893.6302 2977.9731  0.0 1.41768 1.20
    12 0 0 6295.5312 6525.0213 180.0 1.41647 1.31
    11 2 2 4452.8913 4614.6303 180.0 1.41560 3.69
    9 2 5 96.5748 99.5709 180.0 1.41486 0.08
    4 3 7 274.9457 277.9338 180.0 1.41340 0.23
    9 4 1 223.4989 224.9690  0.0 1.41145 0.18
    6 2 7 223.7849 225.2538 -180.0 1.41053 0.18
    2 6 1 88.8436 90.8076 0.0 1.40835 0.07
    1 5 5 168.8744 172.5300 0.0 1.40745 0.14
    6 4 5 451.8013 459.9999 -180.0 1.40715 0.37
    10 2 4 561.5567 565.4645 0.0 1.40615 0.46
    9 3 4 176.5319 178.5807  0.0 1.40418 0.14
    7 1 7 32.8642 33.2851 180.0 1.40400 0.03
    8 3 5 563.5863 583.3834 0.0 1.40319 0.46
    3 2 8 656.7536 694.2195  0.0 1.40244 0.53
    4 4 6 328.0800 349.2926 180.0 1.40220 0.27
    5 0 8 2045.9466 2222.2405 -180.0 1.40019 0.83
    0 6 2 4874.8029 5305.4560 0.0 1.40003 1.97
    12 1 0 561.6558 599.5867  0.0 1.39775 0.23
    7 5 1 1128.6121 1203.8461 0.0 1.39737 0.91
    8 2 6 2131.4500 2312.0062 -180.0 1.39550 1.71
    1 6 2 104.5787 113.8564 0.0 1.39530 0.08
    2 5 5 1432.9947 1606.9509 180.0 1.39320 1.15
    12 1 1 5.5713 6.3783  0.0 1.38880 0.00
    9 0 6 114.6402 132.4280  0.0 1.38863 0.05
    6 5 3 380.5292 447.5499 0.0 1.38665 0.30
    3 6 1 282.7636 317.3934 -180.0 1.38478 0.22
    9 4 2 450.5590 502.4612 -180.0 1.38434 0.36
    5 1 8 150.3667 170.9515 0.0 1.38210 0.12
    2 6 2 4.0824 4.8218  0.0 1.38141 0.00
    11 0 4 3236.8568 3999.2856 180.0 1.38054 1.27
    12 0 2 1473.7375 1835.3683 180.0 1.38029 0.58
    10 1 5 56.1993 71.0504 -180.0 1.38013 0.04
    10 3 3 40.1683 51.1959 180.0 1.37802 0.03
    5 5 4 109.9138 121.3658 -180.0 1.37578 0.09
    7 3 6 157.9273 168.5589 -180.0 1.37521 0.12
    5 3 7 159.1520 195.2636 -180.0 1.37137 0.12
    7 5 2 537.4957 660.2887 -180.0 1.37105 0.42
    9 1 6 1.5889 1.9635 -180.0 1.37098 0.00
    11 2 3 268.6230 328.9565 0.0 1.37088 0.21
    3 5 5 1.1201 1.4068 180.0 1.37037 0.00
    4 2 8 357.3481 444.0328  0.0 1.37017 0.28
    11 1 4 338.8159 346.1230  0.0 1.36320 0.26
    12 1 2 1757.2894 1796.9245 0.0 1.36295 1.34
    4 6 0 1939.2445 1980.7193 -180.0 1.36197 0.74
    0 4 7 244.2592 249.0802 0.0 1.36177 0.09
    5 4 6 2134.5543 2155.3436 180.0 1.36114 1.62
    3 6 2 862.0541 839.3877 0.0 1.35915 0.65
    8 4 4 62.8116 60.4846 -180.0 1.35783 0.05
    1 4 7 219.4198 209.6282  0.0 1.35742 0.17
    0 6 3 2403.7502 2305.9064 0.0 1.35672 0.91
    4 6 1 2599.4692 2851.8406 0.0 1.35369 1.95
    11 3 1 959.8093 1068.5397 0.0 1.35290 0.72
    1 6 3 316.9932 361.1399 180.0 1.35242 0.24
    7 2 7 342.7283 389.8442 0.0 1.35133 0.26
    1 3 8 856.2439 970.9756 180.0 1.35095 0.64
    6 0 8 2481.6606 2804.8086 -180.0 1.35069 0.93
    7 4 5 4.9608 5.3909 -180.0 1.34837 0.00
    12 2 0 35.9298 39.8097 0.0 1.34576 0.01
    1 1 9 2915.6968 3399.7129 180.0 1.34482 2.16
    2 4 7 20.0898 23.7277 0.0 1.34462 0.01
    9 4 3 383.9968 448.6998 180.0 1.34243 0.28
    4 5 5 191.3235 211.6703 -180.0 1.34022 0.14
    2 6 3 549.1042 597.1861 -180.0 1.33976 0.40
    8 5 0 874.5292 942.0615  0.0 1.33939 0.32
    2 3 8 313.6174 331.0551 0.0 1.33833 0.23
    12 2 1 2.7779 2.9417 180.0 1.33777 0.00
    8 1 7 388.8333 414.4537  0.0 1.33724 0.28
    10 4 0 118.4393 126.9486 -180.0 1.33499 0.04
    6 1 8 12.5065 13.2689 0.0 1.33443 0.01
    2 1 9 121.0097 118.8760 -180.0 1.33236 0.09
    5 2 8 1142.9718 1108.6845 180.0 1.33178 0.83
    8 5 1 18.6406 18.1140 180.0 1.33151 0.01
    7 5 3 37.0734 35.9483  0.0 1.33030 0.03
    10 2 5 14.9779 14.5583 180.0 1.33002 0.01
    4 6 2 57.8773 56.2511 0.0 1.32972 0.04
    11 3 2 1493.3735 1469.3749  0.0 1.32897 1.08
    6 5 4 3555.1779 3497.5496  0.0 1.32874 2.56
    9 3 5 1326.5857 1312.8864 -180.0 1.32835 0.96
    10 4 1 388.7051 390.6514 0.0 1.32719 0.28
    6 3 7 3.3537 3.3498 0.0 1.32476 0.00
    3 4 7 349.8299 350.8562 -180.0 1.32406 0.25
    12 1 3 290.2177 294.5787 -180.0 1.32290 0.21
    9 2 6 576.2865 585.8038 180.0 1.32182 0.41
    10 3 4 169.5282 172.8127  0.0 1.32114 0.12
    3 6 3 51.3051 53.6588 180.0 1.31942 0.04
    3 3 8 7.8726 8.6915 0.0 1.31806 0.01
    5 6 1 44.9595 51.0461 180.0 1.31663 0.03
    1 5 6 616.8529 702.0584 180.0 1.31578 0.44
    6 4 6 1429.3798 1611.2608  0.0 1.31553 1.01
    11 2 4 1059.9809 1166.9340  0.0 1.31484 0.75
    12 2 2 105.2823 116.4025  0.0 1.31462 0.07
    3 1 9 6.5618 6.9952 180.0 1.31236 0.00
    8 3 6 453.5807 484.0578  0.0 1.31229 0.32
    8 5 2 585.8061 631.2069 -180.0 1.30867 0.41
    10 0 6 466.9541 487.5818 0.0 1.30816 0.16
    10 4 2 1961.3531 1863.3700 0.0 1.30457 1.36
    5 5 5 9.2177 8.7293 -180.0 1.30423 0.01
    2 5 6 9.6330 9.1316  0.0 1.30411 0.01
    0 6 4 37.6966 39.8908 -180.0 1.30233 0.01
    0 2 9 1634.1689 1729.1607 0.0 1.30213 0.56
    1 6 4 2.6450 3.0149 -180.0 1.29853 0.00
    7 0 8 1789.9163 2024.5285 -180.0 1.29845 0.61
    1 2 9 866.7889 975.8266 180.0 1.29832 0.59
    4 4 7 18.7321 20.0686 0.0 1.29681 0.01
    5 6 2 893.5283 1006.6446 180.0 1.29454 0.61
    11 1 5 0.0017 0.0020 0.0 1.29349 0.00
    10 1 6 1832.1617 2202.0949 -180.0 1.29337 1.24
    4 6 3 167.4675 209.0215 -180.0 1.29245 0.11
    11 3 3 64.4150 80.0985  0.0 1.29176 0.04
    8 2 7 276.3941 346.7214 180.0 1.29150 0.19
    4 3 8 3552.1360 4438.8877 -180.0 1.29116 2.40
    9 4 4 52.4116 62.7853 180.0 1.28968 0.04
    6 2 8 488.8797 576.8040 -180.0 1.28897 0.33
    8 4 5 577.3944 681.6504  0.0 1.28891 0.39
    2 6 4 74.7450 90.0445 0.0 1.28731 0.05
    2 2 9 408.1091 497.4470  0.0 1.28711 0.27
    12 0 4 341.5497 427.6731 0.0 1.28640 0.11
    4 1 9 73.5191 95.2201 -180.0 1.28581 0.05
    13 1 1 1.0534 1.3455 180.0 1.28565 0.00
    3 5 6 135.6348 179.6375 -180.0 1.28533 0.09
    7 1 8 316.3237 414.0901  0.0 1.28398 0.21
    6 6 0 1864.4766 2278.6152 180.0 1.28214 0.62
    7 5 4 33.1100 42.9135 0.0 1.27891 0.02
    13 0 2 774.2201 985.4965 -180.0 1.27889 0.26
    12 2 3 59.1531 76.3292 0.0 1.27857 0.04
    7 3 7 189.4458 230.1030 -180.0 1.27537 0.12
    6 6 1 156.9896 189.2727 180.0 1.27522 0.10
    8 5 3 405.1221 462.2783  0.0 1.27310 0.27
    12 1 4 1457.7015 1657.2648  0.0 1.27233 0.95
    9 1 7 1080.8912 1219.9375 0.0 1.27199 0.71
    12 3 0 37.0488 41.8878  0.0 1.27068 0.01
    10 4 3 1493.9620 1718.0557  0.0 1.26932 0.97
    3 6 4 90.6414 105.3362 180.0 1.26924 0.06
    3 2 9 5.8457 6.7573 180.0 1.26905 0.00
    7 4 6 286.9225 312.3464 180.0 1.26712 0.19
    9 5 1 1069.4461 1177.0640  0.0 1.26706 0.69
    13 1 2 14.7629 15.8873 0.0 1.26507 0.01
    5 4 7 589.4244 641.2227 180.0 1.26412 0.38
    12 3 1 30.1132 32.7810 0.0 1.26394 0.02
    6 5 5 267.6726 291.8789  0.0 1.26394 0.17
    4 5 6 347.9452 374.9712 -180.0 1.26035 0.22
    5 6 3 175.3429 184.7045 180.0 1.26008 0.11
    5 3 8 707.7938 693.8366 0.0 1.25889 0.45
    10 3 5 51.3384 52.8718 -180.0 1.25740 0.03
    6 6 2 1245.1882 1443.0687 180.0 1.25512 0.79
    5 1 9 0.7526 0.8148 180.0 1.25392 0.00
    11 2 5 391.7664 394.0323 180.0 1.25196 0.25
    10 2 6 645.4813 647.7408  0.0 1.25186 0.41
    0 4 8 239.6469 241.1879 -180.0 1.25145 0.08
    9 3 6 1039.5112 1094.7475 0.0 1.25047 0.65
    11 4 1 12.9408 14.0939 180.0 1.24960 0.01
    1 4 8 177.5227 212.9028  0.0 1.24807 0.11
    9 5 2 16.1532 19.3659 0.0 1.24733 0.01
    4 6 4 818.2800 978.8842 -180.0 1.24517 0.51
    8 0 8 804.2332 959.8883  0.0 1.24510 0.25
    4 2 9 302.3877 360.1475 -180.0 1.24499 0.19
    13 2 1 277.7161 329.9404 180.0 1.24485 0.17
    11 3 4 25.4424 30.2042 0.0 1.24455 0.02
    12 3 2 560.0710 662.0498 0.0 1.24436 0.35
    7 2 8 85.1423 97.7817  0.0 1.24334 0.05
    0 6 5 3137.6084 3854.1441 0.0 1.24115 0.97
    2 4 8 2659.4684 3179.5072 0.0 1.23810 1.64
    1 6 5 277.2392 330.2207 -180.0 1.23786 0.17
    11 0 6 98.9457 117.3779 0.0 1.23368 0.03
    13 1 3 75.8959 89.2125 180.0 1.23284 0.05
    12 2 4 909.9491 1068.5295  0.0 1.23275 0.56
    9 2 7 48.7041 56.4792  0.0 1.23244 0.03
    8 1 8 524.6401 606.7773 180.0 1.23233 0.32
    7 6 1 898.6707 1019.6168 180.0 1.23098 0.55
    11 4 2 2.9046 3.2997  0.0 1.23067 0.00
    1 3 9 179.8886 203.9981  0.0 1.23052 0.11
    5 5 6 392.8366 445.8255 -180.0 1.23028 0.24
    9 4 5 1272.8433 1451.3663 0.0 1.23019 0.77
    0 0 10 0.9302 1.0843 0.0 1.22926 0.00
    2 6 5 2104.1575 2631.1521 0.0 1.22813 1.27
    8 5 4 465.5741 577.7153 0.0 1.22784 0.28
    1 5 7 275.4560 347.8150  0.0 1.22753 0.17
    6 4 7 378.5739 474.1540 0.0 1.22734 0.23
    13 2 2 380.7258 455.1701 180.0 1.22613 0.23
    1 0 10 332.5321 391.1628 0.0 1.22606 0.10
    8 3 7 89.4568 95.1006 0.0 1.22470 0.05
    10 4 4 10.9252 11.6732  0.0 1.22445 0.01
    6 6 3 69.3360 70.3646 180.0 1.22364 0.04
    1 7 1 188.5944 188.7769 -180.0 1.22310 0.11
    6 3 8 2392.3202 2437.8005 180.0 1.22255 1.43
    3 4 8 361.9868 376.2287 0.0 1.22200 0.22
    11 1 6 112.4900 121.6246 -180.0 1.22126 0.07
    2 3 9 0.1226 0.1347 0.0 1.22096 0.00
    7 5 5 4.7724 5.2819 0.0 1.22083 0.00
    2 7 0 0.5228 0.6206 0.0 1.21966 0.00
    2 5 7 142.4918 178.3335 0.0 1.21804 0.08
    6 1 9 2738.4052 3387.0989 -180.0 1.21799 1.63
    8 4 6 303.1692 367.0329 -180.0 1.21740 0.18
    2 0 10 2.0348 2.3793 -180.0 1.21660 0.00
    9 5 3 84.1231 96.9075 0.0 1.21642 0.05
    5 6 4 1844.3781 2040.0796  0.0 1.21615 1.09
    5 2 9 14.6189 16.0023 180.0 1.21598 0.01
    12 1 5 349.6861 372.3666 -180.0 1.21510 0.21
    14 0 0 545.3661 578.0728  0.0 1.21411 0.08
    1 1 10 389.8752 412.0894 -180.0 1.21386 0.23
    2 7 1 237.2940 251.3361 -180.0 1.21370 0.14
    12 3 3 5.5387 5.8819 180.0 1.21366 0.00
    7 6 2 360.3859 387.7707  0.0 1.21287 0.21
    3 6 5 32.0542 34.7410 180.0 1.21240 0.02
    10 5 0 856.8286 972.4379 0.0 1.21087 0.25
    10 1 7 858.1376 991.1712 0.0 1.20928 0.50
    3 3 9 1805.9269 1910.9585  0.0 1.20551 1.05
    1 7 2 2143.8663 2264.5311 0.0 1.20533 1.24
    10 5 1 97.6523 102.9606 180.0 1.20504 0.06
    2 1 10 78.8989 82.7477 0.0 1.20468 0.05
    13 0 4 1571.6635 1627.3860 180.0 1.20314 0.45
    3 5 7 374.4307 391.2166  0.0 1.20270 0.22
    14 1 0 3735.3736 3893.7746  0.0 1.20227 1.08
    3 0 10 1043.8529 1098.9527 0.0 1.20132 0.30
    11 4 3 648.6819 677.7731 0.0 1.20095 0.37
    4 4 8 963.1034 992.0709 0.0 1.20047 0.55
    3 7 1 393.9533 366.7306  0.0 1.19852 0.23
    13 2 3 797.4466 717.7488 180.0 1.19673 0.46
    14 1 1 311.4865 279.8365 -180.0 1.19656 0.18
    2 7 2 192.2731 169.7151 0.0 1.19634 0.11
    6 5 6 44.7721 39.6360  0.0 1.19629 0.03
    8 2 8 842.9415 746.6499 -180.0 1.19626 0.48
    9 0 8 1637.3242 1410.1351 180.0 1.19192 0.46
    13 1 4 368.1622 317.5169 -180.0 1.19161 0.21
    4 6 5 145.0312 124.1271 180.0 1.19138 0.08
    14 0 2 904.2688 776.3034 -180.0 1.19110 0.26
    11 3 5 738.9610 631.8364 -180.0 1.19083 0.42
    8 6 0 139.4576 119.1737 180.0 1.19079 0.04
    10 3 6 123.0261 105.0397 180.0 1.19074 0.07
    3 1 10 385.1136 322.2913  0.0 1.18983 0.22
    10 5 2 591.9105 484.2697 180.0 1.18804 0.33
    7 4 7 744.3238 610.3574 180.0 1.18774 0.42
    11 2 6 8.4501 7.0273 -180.0 1.18612 0.00
    8 6 1 14.2603 11.9422 -180.0 1.18524 0.01
    4 3 9 3.3148 2.7880 0.0 1.18483 0.00
    13 3 1 373.4816 314.4858 -180.0 1.18471 0.21
    7 6 3 15.1604 12.7777 180.0 1.18439 0.01
    12 4 0 1223.7010 1035.8602  0.0 1.18395 0.34
    4 7 0 5052.8135 4275.8359 -180.0 1.18365 1.41
    7 3 8 2714.8880 2295.9999 180.0 1.18340 1.51
    6 6 4 4.8972 4.1399  0.0 1.18329 0.00
    6 2 9 99.7966 84.3001  0.0 1.18313 0.06
    0 2 10 0.6514 0.5491  0.0 1.18219 0.00
    4 5 7 1016.1276 854.6484 0.0 1.18216 0.56
    3 7 2 876.1841 739.4395 0.0 1.18179 0.49
    4 0 10 1663.2758 1422.9967 -180.0 1.18085 0.46
    9 1 8 638.7446 549.3191 180.0 1.18070 0.35
    12 2 5 17.6324 15.1781 -180.0 1.18048 0.01
    14 1 2 377.9818 327.3904 -180.0 1.17991 0.21
    1 2 10 370.6980 321.0479 -180.0 1.17935 0.20
    7 1 9 667.0924 578.6674  0.0 1.17927 0.37
    12 4 1 0.5098 0.4490 0.0 1.17850 0.00
    4 7 1 952.4599 854.0484 0.0 1.17820 0.53
    1 7 3 2291.5574 2157.0930 180.0 1.17736 1.26
    0 6 6 149.1341 143.5746  0.0 1.17692 0.04
    9 5 4 62.8539 59.7397 0.0 1.17675 0.03
    8 5 5 456.1397 441.3789 180.0 1.17617 0.25
    10 2 7 0.8629 0.8289 0.0 1.17514 0.00
    5 4 8 8.0316 7.5444 0.0 1.17440 0.00
    12 3 4 3332.1134 3134.4127 180.0 1.17426 1.82
    1 6 6 110.6064 102.6807 0.0 1.17411 0.06
    9 3 7 1437.1294 1326.9470 180.0 1.17399 0.79
    10 4 5 82.1735 74.2936 0.0 1.17319 0.04
    2 2 10 716.3999 670.4864 0.0 1.17092 0.39
    4 1 10 584.6403 579.9783  0.0 1.16994 0.32
    8 6 2 111.8030 113.0477 0.0 1.16905 0.06
    2 7 3 575.3683 589.1604 -180.0 1.16898 0.31
    14 2 0 113.2041 113.3299 180.0 1.16870 0.03
    13 3 2 1060.0115 1061.1070 180.0 1.16854 0.57
    9 4 6 256.5569 249.3328 0.0 1.16755 0.14
    5 6 5 37.4087 32.9114 0.0 1.16588 0.02
    2 6 6 0.0447 0.0391 -180.0 1.16579 0.00
    12 0 6 704.0890 629.9045  0.0 1.16512 0.19
    14 2 1 171.7545 164.8395 180.0 1.16345 0.09
    11 4 4 349.0545 337.8124 -180.0 1.16273 0.19
    12 4 2 87.0424 84.0379  0.0 1.16258 0.05
    4 7 2 798.2942 771.5198 180.0 1.16229 0.43
    10 5 3 221.6287 211.3113 180.0 1.16123 0.12
    5 3 9 476.6140 454.7561 -180.0 1.15974 0.25
    7 5 6 1411.7219 1350.1333 0.0 1.15954 0.75
    13 2 4 1457.8122 1388.0828 0.0 1.15890 0.77
    3 2 10 83.0953 74.3079 0.0 1.15727 0.04
    5 5 7 13.9859 12.2216 0.0 1.15724 0.01
    5 0 10 823.4553 685.1061 -180.0 1.15601 0.22
    3 7 3 1357.8217 1156.5203  0.0 1.15540 0.72
    12 1 6 74.2774 66.0852 -180.0 1.15463 0.04
    0 4 9 14.9710 14.0472  0.0 1.15392 0.00
    14 1 3 84.5809 78.8940 -180.0 1.15363 0.04
    5 7 1 558.9368 529.3696  0.0 1.15352 0.29
    3 6 6 552.1364 522.1910 0.0 1.15232 0.29
    1 4 9 4.1124 3.6449 0.0 1.15127 0.00
    11 1 7 0.1420 0.1170 0.0 1.14972 0.00
    9 2 8 62.1083 52.4687  0.0 1.14887 0.03
    14 2 2 534.4614 472.5180 -180.0 1.14813 0.28
    7 6 4 4.1451 3.7878  0.0 1.14769 0.00
    7 2 9 530.6454 500.0331 0.0 1.14755 0.28
    8 4 7 513.1410 512.4003 -180.0 1.14650 0.27
    11 5 1 0.3561 0.3547 0.0 1.14607 0.00
    5 1 10 430.7488 434.0108 180.0 1.14577 0.22
    1 5 8 0.2478 0.2559 180.0 1.14489 0.00
    6 4 8 14.6866 15.1325 0.0 1.14473 0.01
    13 1 5 383.6711 391.1176 0.0 1.14421 0.20
    8 6 3 379.5126 378.4772 180.0 1.14348 0.20
    2 4 9 291.2105 286.3185 -180.0 1.14342 0.15
    13 3 3 884.7478 857.3589 -180.0 1.14300 0.46
    8 3 8 134.2691 126.8256 -180.0 1.14259 0.07
    1 7 4 4738.5380 4347.0729  0.0 1.14129 2.43
    10 0 8 4346.2789 3803.0935  0.0 1.13986 1.11
    9 6 1 272.1084 235.3158 180.0 1.13910 0.14
    4 2 10 12.3479 10.6306 0.0 1.13894 0.01
    8 1 9 220.3295 189.5837  0.0 1.13887 0.11
    5 7 2 59.5777 51.9265 180.0 1.13858 0.03
    12 4 3 5.8346 5.3307 0.0 1.13743 0.00
    2 5 8 2436.3747 2285.7832 -180.0 1.13718 1.24
    4 7 3 84.9036 79.6507  0.0 1.13715 0.04
    6 6 5 234.0521 220.9133  0.0 1.13683 0.12
    4 6 6 475.7865 408.4605 0.0 1.13422 0.24
    11 3 6 1044.2207 880.2104  0.0 1.13375 0.53
    2 7 4 37.3604 30.3951 0.0 1.13365 0.02
    11 5 2 1297.6508 1062.2675 -180.0 1.13142 0.65
    6 3 9 466.4766 389.6906 0.0 1.13114 0.23
    9 5 5 753.2455 628.1219 180.0 1.13104 0.38
    3 4 9 10.5497 9.1651  0.0 1.13070 0.01
    6 7 0 5214.2167 4673.3872 180.0 1.13011 1.31
    10 1 8 13.9826 12.6109 180.0 1.13004 0.01
    14 0 4 1324.4396 1250.6438 180.0 1.12919 0.33
    12 3 5 580.8510 556.1267  0.0 1.12882 0.29
    6 5 7 250.0276 242.0858 -180.0 1.12882 0.13
    1 3 10 1915.5978 1816.6171  0.0 1.12783 0.96
    6 0 10 190.7836 179.6499 0.0 1.12768 0.05
    10 5 4 134.9990 118.7385 180.0 1.12658 0.07
    6 7 1 140.6566 119.3858 0.0 1.12537 0.07
    12 2 6 50.2980 42.8847  0.0 1.12481 0.02
    9 6 2 290.5851 248.2652  0.0 1.12470 0.14
    3 5 8 126.4869 107.6704 180.0 1.12466 0.06
    10 3 7 124.9274 107.3915 -180.0 1.12415 0.06
    14 2 3 2.1311 1.8579  0.0 1.12388 0.00
    3 7 4 789.6276 799.4066 -180.0 1.12125 0.39
    8 5 6 2199.2833 2213.7247  0.0 1.12107 1.08
    2 3 10 347.1684 357.0571  0.0 1.12045 0.17
    11 2 7 1081.1757 1117.1074 180.0 1.12026 0.53
    14 1 4 789.6054 818.9650 0.0 1.11964 0.39
    15 1 1 23.0833 23.7738  0.0 1.11886 0.01
    11 4 5 84.6758 87.2577 -180.0 1.11857 0.04
    14 3 0 1075.2533 1099.2986 180.0 1.11851 0.26
    10 4 6 7004.0059 7216.8267 -180.0 1.11849 3.43
    6 1 10 83.3175 84.9183 -180.0 1.11816 0.04
    5 2 10 1795.6833 1697.5232 0.0 1.11660 0.88
    13 2 5 0.0264 0.0247 -180.0 1.11516 0.00
    5 7 3 852.1817 804.7503 0.0 1.11492 0.41
    15 0 2 1827.7763 1750.7052 -180.0 1.11439 0.44
    14 3 1 1846.3319 1796.5188 0.0 1.11391 0.90
    4 4 9 100.7989 100.2333 0.0 1.11359 0.05
    13 4 1 954.7408 940.9981 180.0 1.11349 0.46
    0 6 7 1660.9689 1679.5261 -180.0 1.11250 0.40
    7 4 8 1800.5089 1815.9135 180.0 1.11240 0.87
    5 6 6 224.2251 223.3950 -180.0 1.11215 0.11
    6 7 2 1121.3765 1094.8625 180.0 1.11148 0.54
    8 6 4 366.4822 347.5394 180.0 1.11035 0.18
    8 2 9 20.1481 19.0795 0.0 1.11022 0.01
    1 6 7 221.9005 209.9918  0.0 1.11012 0.11
    13 3 4 1846.9933 1749.5938  0.0 1.10991 0.89
    3 3 10 566.4074 530.3534 0.0 1.10848 0.27
    11 5 3 1095.9998 1022.4706 -180.0 1.10819 0.53
    4 5 8 174.8437 161.8596 -180.0 1.10782 0.08
    1 1 11 922.0838 854.7678 0.0 1.10590 0.44
    15 1 2 1088.3904 995.9869 0.0 1.10521 0.52
    7 6 5 23.9419 21.8647 0.0 1.10515 0.01
    12 4 4 0.2861 0.2589 -180.0 1.10480 0.00
    9 4 7 31.1241 27.9219  0.0 1.10458 0.01
    4 7 4 639.6225 569.8937 0.0 1.10455 0.30
    2 6 7 693.8371 633.2910  0.0 1.10309 0.33
    13 0 6 90.1820 83.7135 0.0 1.10218 0.02
    10 2 8 1324.8258 1233.7013 -180.0 1.10203 0.63
    9 6 3 191.2410 178.1904 -180.0 1.10188 0.09
    9 3 8 0.4689 0.4389 -180.0 1.10108 0.00
    14 3 2 398.6247 372.7838 180.0 1.10044 0.19
    13 4 2 5.5279 5.1672  0.0 1.10003 0.00
    7 3 9 348.5107 326.0337 180.0 1.09992 0.16
    1 7 5 191.4412 178.8888 -180.0 1.09944 0.09
    2 1 11 252.6251 235.2009 180.0 1.09895 0.12
    7 5 7 878.5029 799.2204  0.0 1.09779 0.41
    9 1 9 506.4478 460.2331  0.0 1.09776 0.24
    10 6 0 897.2042 816.3217 0.0 1.09775 0.21
    7 0 10 273.5407 241.3830 -180.0 1.09674 0.06
    12 5 0 1055.7944 1026.4967 -180.0 1.09480 0.25
    7 7 1 7.5147 7.4355  0.0 1.09461 0.00
    12 1 7 2385.9873 2482.4285 -180.0 1.09362 1.11
    10 6 1 1010.6814 1047.7471  0.0 1.09340 0.47
    13 1 6 717.3555 745.6555 0.0 1.09329 0.33
    5 4 9 9.3251 9.6507  0.0 1.09268 0.00
    2 7 5 142.4856 146.7703  0.0 1.09260 0.07
    14 2 4 33.5782 34.2398 0.0 1.09238 0.02
    4 3 10 204.7688 209.4918 180.0 1.09234 0.10
    15 2 1 1174.1215 1179.0356 180.0 1.09165 0.54
    3 6 7 250.5523 251.7791 0.0 1.09165 0.12
    6 2 10 5.4457 5.4289 180.0 1.09101 0.00
    12 5 1 2261.9913 2238.6967 180.0 1.09048 1.05
    11 0 8 17.3110 16.9994 180.0 1.08957 0.00
    6 7 3 336.9774 330.3768 180.0 1.08944 0.16
    7 1 10 58.9467 57.7352 180.0 1.08798 0.03
    3 1 11 777.8367 765.2474 180.0 1.08764 0.36
    5 5 8 256.9887 255.1340  0.0 1.08723 0.12
    6 6 6 67.1777 66.7557 180.0 1.08686 0.03
    10 5 5 416.3624 411.2903 180.0 1.08627 0.19
    5 7 4 253.8096 233.3774 180.0 1.08414 0.12
    15 1 3 108.0608 97.2675  0.0 1.08353 0.05
    7 7 2 1853.9966 1643.5153 -180.0 1.08182 0.84
    0 2 11 222.1870 197.3415  0.0 1.08180 0.05
    9 5 6 25.2614 22.4216 0.0 1.08179 0.01
    3 7 5 41.6146 37.8670  0.0 1.08149 0.02
    11 1 8 706.7068 654.4370 -180.0 1.08099 0.32
    10 6 2 242.4481 227.2373 0.0 1.08065 0.11
    14 1 5 2764.7447 2635.7834 -180.0 1.08004 1.25
    12 3 6 1070.4041 1026.5714 0.0 1.07985 0.48
    1 2 11 0.3775 0.3636 0.0 1.07961 0.00
    14 3 3 1817.7673 1738.0149  0.0 1.07903 0.82
    15 2 2 1428.3808 1362.2586  0.0 1.07897 0.64
    13 4 3 199.7011 189.4541 180.0 1.07865 0.09
    0 8 0 3600.6806 3396.2981  0.0 1.07837 0.41
    8 4 8 1943.2528 1835.4953 -180.0 1.07831 0.88
    11 5 4 64.1172 59.0657 180.0 1.07795 0.03
    12 5 2 6.2763 5.7307 0.0 1.07783 0.00
    4 6 7 330.6209 267.3665  0.0 1.07623 0.15
    11 3 7 62.7301 51.0480 0.0 1.07583 0.03
    0 8 1 1321.0666 1156.5272 -180.0 1.07424 0.30
    2 2 11 256.6751 230.5166 0.0 1.07314 0.11
    5 3 10 0.2757 0.2491 180.0 1.07259 0.00
    4 1 11 1273.9572 1145.2656 -180.0 1.07238 0.57
    9 6 4 718.5480 641.9759 -180.0 1.07214 0.32
    1 8 1 898.7984 802.1514  0.0 1.07210 0.40
    9 2 9 361.2433 322.5435 180.0 1.07203 0.16
    8 6 5 319.7390 281.3788 180.0 1.07170 0.14
    13 3 5 24.3283 20.9915 0.0 1.07130 0.01
    11 4 6 132.0994 111.6769  0.0 1.07087 0.06
    2 8 0 73.7694 60.1225  0.0 1.06979 0.02
    1 5 9 48.7783 39.4642 -180.0 1.06879 0.02
    6 4 9 0.1651 0.1335  0.0 1.06866 0.00
    12 2 7 914.2716 737.1859 -180.0 1.06817 0.40
    0 4 10 554.9474 446.3733  0.0 1.06797 0.12
    13 2 6 379.9356 306.4568 0.0 1.06787 0.17
    8 3 9 141.7252 114.7374 180.0 1.06692 0.06
    12 4 5 206.3694 168.2003  0.0 1.06671 0.09
    4 7 5 321.9009 263.6503 -180.0 1.06648 0.14
    8 7 0 838.2910 693.3856 180.0 1.06606 0.18
    1 4 10 1867.0303 1551.7379 0.0 1.06587 0.82
    2 8 1 7.0926 5.9482 0.0 1.06576 0.00
    8 5 7 3532.0503 3032.4125 0.0 1.06498 1.55
    8 0 10 91.8062 81.3860  0.0 1.06402 0.02
    6 5 8 2289.5811 2047.2620 0.0 1.06356 1.00
    15 0 4 672.8433 593.8572 180.0 1.06320 0.15
    7 2 10 1744.0122 1541.8484 180.0 1.06292 0.76
    10 4 7 323.5828 284.3300 0.0 1.06276 0.14
    3 2 11 365.9013 319.2695 180.0 1.06260 0.16
    2 5 9 64.9887 56.6981 -180.0 1.06251 0.03
    16 0 0 864.5063 742.5262 180.0 1.06235 0.09
    0 8 2 1001.3358 848.2570 0.0 1.06214 0.22
    8 7 1 681.4023 579.4119 0.0 1.06208 0.30
    7 7 3 976.2713 802.0495 -180.0 1.06146 0.42
    6 7 4 23.9106 18.8978 180.0 1.06067 0.01
    10 6 3 41.2097 32.5780 -180.0 1.06036 0.02
    1 8 2 1460.8981 1140.5382 180.0 1.06008 0.63
    10 3 8 24.7185 19.5120  0.0 1.05965 0.01
    2 4 10 219.4567 173.1199 -180.0 1.05964 0.09
    7 6 6 2.3270 1.8705 180.0 1.05908 0.00
    15 2 3 575.6149 472.6400  0.0 1.05877 0.25
    14 4 0 90.2303 77.2288  0.0 1.05799 0.02
    12 5 3 287.1345 249.8956 0.0 1.05769 0.12
    5 6 7 3711.2166 3315.9184 0.0 1.05732 1.60
    10 1 9 16.1439 14.3606  0.0 1.05668 0.01
    11 2 8 622.8638 548.8827  0.0 1.05639 0.27
    8 1 10 168.0117 145.8121 180.0 1.05601 0.07
    14 2 5 311.2512 262.0889  0.0 1.05551 0.13
    3 8 1 8.3401 6.9442 180.0 1.05544 0.00
    15 1 4 19.8617 16.4499 0.0 1.05521 0.01
    16 1 0 455.5186 361.3601 180.0 1.05439 0.10
    14 4 1 93.8247 73.4107 0.0 1.05410 0.04
    1 7 6 80.6375 61.2620  0.0 1.05404 0.03
    2 8 2 13.0950 9.9547 -180.0 1.05395 0.01
    5 1 11 0.4528 0.3462 0.0 1.05368 0.00
    3 5 9 1239.9361 965.3583 -180.0 1.05228 0.53
    14 3 4 258.5197 221.3899 0.0 1.05106 0.11
    13 4 4 20.1804 17.6170 0.0 1.05071 0.01
    16 1 1 922.0087 807.9326  0.0 1.05053 0.39
    15 3 1 482.1604 424.3351 180.0 1.05042 0.20
    8 7 2 46.5951 41.3588 180.0 1.05038 0.02
    0 6 8 5.9804 5.4049  0.0 1.04987 0.00
    6 3 10 334.6801 300.9796 180.0 1.04984 0.14
    3 4 10 2047.7140 1843.1577  0.0 1.04949 0.87
    11 6 1 12.8238 11.4482 0.0 1.04878 0.01
    4 2 11 556.5564 496.1596 -180.0 1.04836 0.23
    5 7 5 1556.6943 1382.1847  0.0 1.04808 0.66
    2 7 6 3.7570 3.3122 0.0 1.04801 0.00
    1 6 8 820.9066 718.4836  0.0 1.04788 0.35
    16 0 2 3025.7169 2564.4212  0.0 1.04683 0.64
    4 8 0 1760.5744 1477.5381 180.0 1.04524 0.37
    14 0 6 2122.0717 1785.2526  0.0 1.04449 0.44
    3 8 2 181.1282 152.4025 0.0 1.04396 0.08
    9 4 8 0.7043 0.5903 180.0 1.04321 0.00
    0 8 3 1571.1482 1315.2309 0.0 1.04286 0.33
    14 4 2 46.6674 39.2134  0.0 1.04266 0.02
    11 5 5 1656.5547 1393.0370 180.0 1.04248 0.69
    10 5 6 1067.6315 898.1872 -180.0 1.04242 0.44
    7 4 9 73.6878 62.1596 0.0 1.04222 0.03
    2 6 8 22.6385 19.3076 -180.0 1.04195 0.01
    4 8 1 1607.0745 1382.0555 180.0 1.04148 0.67
    12 0 8 82.1283 70.5358 -180.0 1.04147 0.02
    13 1 7 1006.0438 869.7691  0.0 1.04108 0.42
    1 8 3 1662.5803 1451.0754 180.0 1.04090 0.69
    1 3 11 859.7200 731.7525 0.0 1.03967 0.36
    16 1 2 1121.6739 941.1310 180.0 1.03921 0.46
    15 3 2 79.7045 66.7126  0.0 1.03910 0.03
    4 5 9 123.2213 101.5774  0.0 1.03844 0.05
    13 5 1 668.5285 547.6456 -180.0 1.03837 0.28
    3 7 6 121.3885 98.3950  0.0 1.03819 0.05
    11 6 2 2787.3362 2203.7583 180.0 1.03752 1.15
    7 5 8 318.7148 251.3345 0.0 1.03748 0.13
    9 6 5 987.8819 769.7880 180.0 1.03722 0.41
    14 1 6 166.4084 127.9983  0.0 1.03691 0.07
    4 4 10 39.2501 29.0572  0.0 1.03576 0.02
    6 6 7 1625.8498 1204.8086 180.0 1.03551 0.67
    2 8 3 179.4478 135.2738 0.0 1.03510 0.07
    7 7 4 358.7930 272.7530 0.0 1.03480 0.15
    12 1 8 1105.2137 863.2893 0.0 1.03396 0.45
    2 3 11 36.4899 28.5577 180.0 1.03389 0.01
    10 6 4 352.0592 276.1350 0.0 1.03378 0.14
    10 2 9 1894.8163 1491.1495 180.0 1.03368 0.77
    8 2 10 107.4203 85.5785 180.0 1.03305 0.04
    9 3 9 37.3455 29.8109  0.0 1.03289 0.02
    15 2 4 79.3665 62.8397 180.0 1.03230 0.03
    3 6 8 605.8253 481.9529  0.0 1.03230 0.25
    6 1 11 1730.1950 1369.7967 -180.0 1.03209 0.70
    8 7 3 541.3768 422.5017 0.0 1.03172 0.22
    16 2 0 4.1760 3.2184 180.0 1.03153 0.00
    12 5 4 37.2451 28.4085 -180.0 1.03131 0.02
    9 5 7 1152.9583 869.6236 180.0 1.03113 0.47
    5 2 11 2671.2020 1977.5497  0.0 1.03086 1.08
    4 8 2 96.8324 69.3121 180.0 1.03044 0.04
    9 0 10 952.9528 675.9294  0.0 1.03025 0.19
    8 6 6 12.4936 8.7092 0.0 1.02952 0.01
    12 3 7 6.9117 4.8471  0.0 1.02945 0.00
    13 3 6 223.7004 158.9507 -180.0 1.02918 0.09
    9 7 1 422.3304 312.7596 180.0 1.02849 0.17
    16 2 1 192.8206 147.9555  0.0 1.02791 0.08
    13 5 2 112.8978 88.7418 -180.0 1.02743 0.05
    6 7 5 1883.5686 1529.1481 0.0 1.02683 0.76
    3 8 3 545.2611 464.2126 180.0 1.02563 0.22
    12 4 6 636.3871 535.3101  0.0 1.02510 0.26
    4 7 6 909.2453 768.0303 0.0 1.02490 0.36
    7 3 10 1424.0238 1192.1493  0.0 1.02474 0.57
    3 3 11 720.5381 596.4848 -180.0 1.02446 0.29
    14 4 3 335.4158 276.0961 -180.0 1.02440 0.13
    0 0 12 2350.2426 1937.8463  0.0 1.02439 0.24
    5 8 1 1000.8987 824.9959 -180.0 1.02432 0.40
    9 1 10 902.8819 716.7138 -180.0 1.02299 0.36
    1 0 12 107.8574 84.7875 0.0 1.02253 0.02
    15 1 5 1075.1266 819.7023  0.0 1.02187 0.43
    11 4 7 237.9473 178.7454 180.0 1.02166 0.09
    5 5 9 39.1418 28.8689  0.0 1.02143 0.02
    16 1 3 32.8195 24.1269 -180.0 1.02112 0.01
    15 3 3 12.3202 9.0202 180.0 1.02102 0.00
    11 6 3 404.3084 308.0226  0.0 1.01952 0.16
    4 6 8 210.9050 164.2979 -180.0 1.01923 0.08
    13 2 7 345.4636 272.3479  0.0 1.01905 0.14
    11 3 8 121.7927 97.2590  0.0 1.01889 0.05
    5 4 10 837.2925 669.9199 0.0 1.01888 0.33
    14 3 5 320.2432 264.4106  0.0 1.01810 0.13
    9 7 2 97.0308 80.7879 -180.0 1.01786 0.04
    13 4 5 506.4432 421.0794 0.0 1.01778 0.20
    0 8 4 100.1033 84.9933 180.0 1.01754 0.02
    16 2 2 781.1288 645.0176 180.0 1.01730 0.31
    2 0 12 298.3384 247.0518 180.0 1.01703 0.06
    11 1 9 767.1987 606.0328  0.0 1.01625 0.30
    1 8 4 101.9200 73.6769  0.0 1.01572 0.04
    1 1 12 1029.8835 734.1575  0.0 1.01542 0.40
    14 2 6 0.5931 0.4100 180.0 1.01515 0.00
    8 4 9 35.7472 23.2386 -180.0 1.01402 0.01
    5 8 2 130.3189 85.9690  0.0 1.01381 0.05
    4 8 3 43.0919 32.2504 0.0 1.01281 0.02
    12 2 8 200.3994 155.6916 0.0 1.01238 0.08
    4 3 11 96.0809 76.9594 0.0 1.01167 0.04
    7 6 7 654.2441 528.8970 0.0 1.01140 0.25
    6 2 11 394.5696 327.2860 0.0 1.01062 0.15
    2 8 4 403.1109 337.0990 0.0 1.01033 0.16
    2 1 12 1275.6712 1058.2901 0.0 1.01003 0.49
    13 5 3 86.7743 71.7756 -180.0 1.00994 0.03
    8 5 8 491.1783 404.8771 -180.0 1.00966 0.19
    12 6 0 25.8234 21.1255  0.0 1.00906 0.00
    5 7 6 17.3184 14.1578 -180.0 1.00853 0.01
    7 1 11 235.7115 195.5107  0.0 1.00821 0.09
    3 0 12 126.2373 105.5769 180.0 1.00804 0.02
    6 8 0 12.4000 10.4809  0.0 1.00782 0.00
    10 4 8 559.2511 473.9829 180.0 1.00777 0.22
    8 7 4 205.7951 179.3425 0.0 1.00718 0.08
    1 7 7 1377.1803 1225.1774 180.0 1.00701 0.53
    12 6 1 678.4462 576.4871 -180.0 1.00568 0.26
    6 8 1 0.6043 0.5159  0.0 1.00445 0.00
    16 0 4 44.5253 38.8459 -180.0 1.00405 0.01
    11 5 6 115.7707 103.4883  0.0 1.00354 0.04
    7 7 5 203.0484 183.9553 0.0 1.00330 0.08
    5 6 8 43.7029 40.0308 0.0 1.00313 0.02
    10 6 5 1824.8656 1700.7284 -180.0 1.00237 0.69
    9 2 10 1420.2416 1326.4393 180.0 1.00207 0.54
    2 7 7 201.1819 185.4269 -180.0 1.00175 0.08
    6 5 9 391.8395 361.9870 0.0 1.00173 0.15
    3 8 4 107.9900 98.8411 180.0 1.00152 0.04
    3 1 12 110.7442 99.1748 -180.0 1.00123 0.04
    15 2 5 690.4743 611.0292 0.0 1.00102 0.26
    9 7 3 220.9077 193.7587 180.0 1.00085 0.08
    14 4 4 236.0455 202.8220  0.0 1.00037 0.09
    16 2 3 1113.0703 955.1963 0.0 1.00032 0.42
    12 5 5 452.8166 384.6628 -180.0 1.00012 0.17
    15 4 1 847.3304 714.2666 -180.0 0.99982 0.32
    1 5 10 144.8327 119.0301 180.0 0.99943 0.05
    6 4 10 22.1928 18.2317 0.0 0.99932 0.01
    9 6 6 197.3512 163.7749 180.0 0.99885 0.07
    10 3 9 498.1214 421.5304  0.0 0.99846 0.19
    8 3 10 1.9006 1.6778 180.0 0.99790 0.00
    10 7 0 310.7445 276.9763  0.0 0.99775 0.06
    16 1 4 115.7526 105.6484 180.0 0.99732 0.04
    15 3 4 186.7094 171.2278 180.0 0.99722 0.07
    5 8 3 3.8766 3.6149 0.0 0.99700 0.00
    10 5 7 35.7180 33.3831 -180.0 0.99686 0.01
    0 2 12 7.9338 7.4473 -180.0 0.99667 0.00
    16 3 0 1903.4306 1781.7532 180.0 0.99652 0.36
    10 0 10 547.8706 520.1005  0.0 0.99608 0.10
    5 3 11 557.5081 528.6344 -180.0 0.99592 0.21
    4 0 12 1461.1923 1382.4026 180.0 0.99586 0.27
    11 6 4 31.1110 29.3863 0.0 0.99583 0.01
    13 0 8 85.7556 81.1525 0.0 0.99579 0.02
    11 2 9 636.7937 602.9128 -180.0 0.99573 0.24
    12 6 2 0.3897 0.3672 -180.0 0.99573 0.00
    1 2 12 108.4375 100.7848 0.0 0.99496 0.04
    6 8 2 512.8752 472.6297 -180.0 0.99454 0.19
    10 7 1 149.2400 137.5306 0.0 0.99448 0.06
    2 5 10 830.3041 761.5136 180.0 0.99428 0.31
    16 3 1 292.2095 270.3795  0.0 0.99326 0.11
    3 7 7 33.0886 30.4842 180.0 0.99317 0.01
    14 5 0 2469.6300 2307.2094  0.0 0.99292 0.46
    0 4 11 320.9811 309.4071 180.0 0.99223 0.06
    14 1 7 125.2450 121.6979 180.0 0.99205 0.05
    15 0 6 838.4699 828.7884 0.0 0.99160 0.16
    1 4 11 274.0573 268.0094  0.0 0.99054 0.10
    0 6 9 78.4035 75.5505 -180.0 0.99027 0.01
    15 4 2 710.5826 670.9326 0.0 0.99004 0.26
    17 1 1 15.5783 14.6599 0.0 0.98998 0.01
    2 2 12 95.0604 88.8767 -180.0 0.98988 0.04
    14 5 1 732.1831 677.9104  0.0 0.98970 0.27
    4 8 4 409.6440 373.6514 -180.0 0.98957 0.15
    6 7 6 1582.5069 1443.5799  0.0 0.98955 0.58
    10 1 10 15.0465 13.7007 -180.0 0.98950 0.01
    4 1 12 133.6465 120.6415  0.0 0.98929 0.05
    13 1 8 278.2419 250.1786  0.0 0.98922 0.10
    1 6 9 126.2656 111.2816  0.0 0.98859 0.05
    7 2 11 108.1903 97.1235 0.0 0.98817 0.04
    0 8 5 48.6840 46.2994 0.0 0.98755 0.01
    13 5 4 375.4190 373.9274 -180.0 0.98689 0.14
    17 0 2 104.0092 103.2444  0.0 0.98689 0.02
    3 5 10 13.3393 14.0785 -180.0 0.98589 0.00
    1 8 5 2.4127 2.5742 0.0 0.98588 0.00
    8 6 7 510.4541 532.2901 180.0 0.98557 0.19
    2 4 11 178.9110 186.0005 0.0 0.98553 0.07
    13 3 7 1.2312 1.2535 180.0 0.98526 0.00
    15 1 6 98.2181 98.7045 0.0 0.98512 0.04
    10 7 2 521.7667 514.5794 0.0 0.98486 0.19
    9 4 9 151.5977 147.5126 180.0 0.98467 0.06
    6 6 8 106.7145 101.6661 0.0 0.98444 0.04
    16 3 2 370.8820 335.7518 0.0 0.98368 0.13
    2 6 9 269.4192 239.1319 -180.0 0.98361 0.10
    8 1 11 6.5958 5.8728 180.0 0.98261 0.00
    7 8 1 260.8460 234.7019  0.0 0.98240 0.09
    14 3 6 416.2504 386.1831 0.0 0.98173 0.15
    12 4 7 155.4849 144.6222 -180.0 0.98168 0.06
    3 2 12 1034.2340 965.2535  0.0 0.98160 0.37
    4 7 7 69.8138 65.6101 -180.0 0.98151 0.03
    13 4 6 945.6214 886.1395  0.0 0.98145 0.34
    2 8 5 25.5250 24.4727  0.0 0.98095 0.01
    5 0 12 1518.0415 1442.6575 -180.0 0.98082 0.27
    9 5 8 274.1682 261.2521  0.0 0.98067 0.10
    17 1 2 48.0105 45.2217 180.0 0.98049 0.02
    14 5 2 679.0917 636.2263 -180.0 0.98022 0.25
    7 5 9 34.8812 32.3556 180.0 0.97985 0.01
    12 6 3 117.4596 108.1732 -180.0 0.97979 0.04
    12 3 8 3.8095 3.4029 -180.0 0.97923 0.00
    6 8 3 0.0342 0.0293  0.0 0.97865 0.00
    9 7 4 1837.4885 1552.6088 180.0 0.97841 0.66
    8 7 5 57.1827 47.3587 0.0 0.97807 0.02
    16 2 4 96.0725 80.4093 180.0 0.97791 0.03
    6 3 11 46.1674 38.0893  0.0 0.97763 0.02
    7 4 10 58.8401 48.4665 0.0 0.97760 0.02
    3 4 11 20.7543 17.3096 180.0 0.97735 0.01
    12 1 9 513.9353 445.3598 0.0 0.97688 0.18
    3 6 9 454.8180 440.6602  0.0 0.97548 0.16
    5 8 4 175.8855 169.7402  0.0 0.97481 0.06
    5 1 12 847.1499 810.2463 0.0 0.97455 0.30
    4 5 10 98.4958 94.3226 -180.0 0.97448 0.04
    15 4 3 243.2230 230.6078 180.0 0.97437 0.09
    7 8 2 75.7789 67.7851  0.0 0.97312 0.03
    14 2 7 269.3157 237.8669  0.0 0.97294 0.10
    3 8 5 202.3777 176.6790 180.0 0.97288 0.07
    11 4 8 50.3263 43.0192  0.0 0.97251 0.02
    14 4 5 106.4380 90.8489 180.0 0.97183 0.04
    17 2 1 231.3940 210.0093 0.0 0.97099 0.08
    10 2 10 421.8061 402.3931 180.0 0.97054 0.15
    4 2 12 76.5019 75.0247  0.0 0.97033 0.03
    13 2 8 532.3080 526.6624  0.0 0.97027 0.19
    9 3 10 4173.2484 4330.3328 -180.0 0.96989 1.47
    10 7 3 738.2664 777.4920 -180.0 0.96943 0.26
    16 1 5 71.1602 74.4760 180.0 0.96903 0.03
    15 3 5 32.5646 34.0335 180.0 0.96894 0.01
    7 7 6 21.0533 21.6923 0.0 0.96845 0.01
    16 3 3 171.4588 176.1191  0.0 0.96830 0.06
    11 6 5 2.6629 2.7346 -180.0 0.96766 0.00
    10 6 6 15.9405 16.3808 -180.0 0.96761 0.01
    5 7 7 296.3327 309.9347 0.0 0.96710 0.10
    15 2 6 322.8437 344.9213 0.0 0.96640 0.11
    4 4 11 2.8203 3.0376 180.0 0.96624 0.00
    12 5 6 1160.2303 1266.0385 180.0 0.96558 0.40
    17 1 3 801.3599 872.4879  0.0 0.96526 0.28
    14 5 3 189.3745 206.4243  0.0 0.96500 0.07
    4 6 9 114.0631 124.9136  0.0 0.96443 0.04
    13 6 1 488.3821 531.0998 0.0 0.96436 0.17
    11 3 9 191.7051 208.6840 0.0 0.96414 0.07
    8 2 11 0.1115 0.1211 0.0 0.96403 0.00
    7 6 8 91.9313 98.9100 -180.0 0.96366 0.03
    1 3 12 70.6862 75.7087 -180.0 0.96344 0.02
    6 0 12 597.3901 639.0047  0.0 0.96334 0.10
    11 5 7 8.1231 8.7543 180.0 0.96270 0.00
    17 2 2 422.5631 462.9644 180.0 0.96203 0.15
    11 0 10 1.1747 1.3021 180.0 0.96199 0.00
    4 8 5 197.7371 220.7918 -180.0 0.96191 0.07
    8 8 0 499.8640 552.9047  0.0 0.96160 0.09
    11 7 1 420.1520 441.5473 180.0 0.96056 0.14
    5 5 10 42.8605 44.5551 -180.0 0.96038 0.01
    1 7 8 540.3276 547.4815 180.0 0.95986 0.19
    13 5 5 518.6913 524.2155  0.0 0.95946 0.18
    2 3 12 138.6742 137.7481 0.0 0.95883 0.05
    12 6 4 78.1433 77.4386  0.0 0.95870 0.03
    8 8 1 10.6125 10.4859  0.0 0.95868 0.00
    12 2 9 8.7425 8.6105  0.0 0.95862 0.00
    9 6 7 2.8659 2.8150 -180.0 0.95856 0.00
    7 8 3 147.7284 143.4508 -180.0 0.95823 0.05
    6 8 4 0.0270 0.0264 180.0 0.95764 0.00
    6 1 12 5.5335 5.5319 0.0 0.95739 0.00
    7 3 11 181.2865 183.3076 180.0 0.95727 0.06
    5 2 12 47.3043 53.7273  0.0 0.95641 0.02
    8 5 9 413.2632 477.6075 -180.0 0.95631 0.14
    11 1 10 98.6309 113.9281 0.0 0.95607 0.03
    9 1 11 0.1107 0.1255  0.0 0.95584 0.00
    13 6 2 1.1880 1.2860 0.0 0.95558 0.00
    2 7 8 12.0484 12.5496 -180.0 0.95530 0.00
    10 4 9 64.9936 64.0907 -180.0 0.95470 0.02
    0 8 6 40.5775 39.3456  0.0 0.95426 0.01
    8 4 10 10.0923 9.8772 180.0 0.95421 0.00
    1 9 1 59.0185 57.4722 0.0 0.95414 0.02
    15 4 4 730.6910 729.4114 0.0 0.95362 0.25
    16 4 0 25.8454 25.9025 180.0 0.95301 0.00
    1 8 6 11.8224 11.5924  0.0 0.95276 0.00
    14 0 8 265.9568 264.5336 -180.0 0.95263 0.04
    2 9 0 2115.4610 2083.5427  0.0 0.95251 0.36
    5 4 11 643.8901 638.8823 -180.0 0.95248 0.22
    11 7 2 665.3465 685.2071 -180.0 0.95188 0.22
    9 7 5 908.8797 951.4684 -180.0 0.95165 0.31
    3 3 12 73.6755 80.6221 0.0 0.95129 0.02
    16 2 5 14.2355 15.7442 0.0 0.95119 0.00
    10 5 8 229.3882 258.9804 0.0 0.95106 0.08
    17 0 4 35.5680 40.9262 180.0 0.95080 0.01
    5 6 9 388.0845 457.0798 0.0 0.95075 0.13
    6 7 7 20.4352 24.5875 180.0 0.95033 0.01
    16 4 1 19.8796 23.4791 -180.0 0.95016 0.01
    8 8 2 148.0614 176.0997 0.0 0.95005 0.05
    2 9 1 35.5220 41.6002 0.0 0.94966 0.01
    10 7 4 176.9386 212.5245 -180.0 0.94899 0.06
    5 8 5 8.7728 11.1758 -180.0 0.94834 0.00
    2 8 6 66.1254 85.0420 180.0 0.94830 0.02
    16 3 4 242.0692 311.0251 -180.0 0.94793 0.08
    3 7 8 48.0579 63.3879  0.0 0.94785 0.02
    17 2 3 15.3783 19.9184 0.0 0.94763 0.01
    14 1 8 71.1860 92.5799 0.0 0.94687 0.02
    15 1 7 1.1964 1.5334  0.0 0.94640 0.00
    8 7 6 4.6987 5.9834 0.0 0.94570 0.00
    1 9 2 4.8741 6.2180  0.0 0.94563 0.00
    17 1 4 165.7713 212.9450 0.0 0.94508 0.05
    14 5 4 92.1587 118.4664 180.0 0.94483 0.03
    15 5 1 633.9254 807.3652 0.0 0.94436 0.21
    18 0 0 727.6134 925.1252  0.0 0.94431 0.06
    6 5 10 32.7395 41.1980 -180.0 0.94395 0.01
    7 0 12 127.8428 160.6005 -180.0 0.94384 0.02
    14 3 7 134.1736 168.8134 -180.0 0.94340 0.04
    13 4 7 0.8155 1.0356 0.0 0.94315 0.00
    16 0 6 740.2018 943.5601 180.0 0.94310 0.12
    3 9 1 39.5076 53.9206 -180.0 0.94234 0.01
    16 4 2 155.8572 215.6701 0.0 0.94176 0.05
    17 3 1 4.9972 6.9282 180.0 0.94163 0.00
    13 6 3 818.5121 1146.9597  0.0 0.94147 0.27
    2 9 2 162.1651 234.5056  0.0 0.94127 0.05
    8 6 8 20.6071 29.4326 -180.0 0.94124 0.01
    10 3 10 109.9211 156.6394  0.0 0.94121 0.04
    4 3 12 315.4508 444.5672  0.0 0.94103 0.10
    3 8 6 17.6528 25.3153 -180.0 0.94100 0.01
    13 3 8 3.7027 5.1916 0.0 0.94097 0.00
    6 2 12 1.1902 1.5534 0.0 0.94018 0.00
    14 4 6 811.4082 1047.5766 0.0 0.94005 0.27
    11 2 10 0.7776 0.9588 -180.0 0.93893 0.00
    13 1 9 5.9181 7.2957 180.0 0.93889 0.00
    9 2 11 44.4806 54.7404 0.0 0.93871 0.01
    18 1 0 299.8040 369.3431 -180.0 0.93870 0.05
    1 1 13 664.1511 816.0754 0.0 0.93852 0.22
    7 8 4 39.5854 48.6038  0.0 0.93847 0.01
    7 1 12 38.3484 46.9345 0.0 0.93824 0.01
    11 7 3 163.2566 199.2597  0.0 0.93792 0.05
    12 4 8 254.0583 309.7101 180.0 0.93785 0.08
    4 7 8 102.1154 124.1641  0.0 0.93770 0.03
    16 1 6 0.0327 0.0400 -180.0 0.93752 0.00
    15 3 6 46.4212 56.8220 180.0 0.93744 0.02
    1 5 11 88.0688 111.5777  0.0 0.93654 0.03
    6 4 11 5.8593 7.4361 0.0 0.93645 0.00
    11 6 6 105.3505 133.4384 -180.0 0.93628 0.03
    8 8 3 333.6017 423.3984  0.0 0.93617 0.11
    15 5 2 115.6696 145.2670  0.0 0.93611 0.04
    18 1 1 515.0621 643.6593 -180.0 0.93598 0.17
    8 3 11 0.2843 0.3461 -180.0 0.93528 0.00
    4 9 0 4.8433 5.8322 180.0 0.93506 0.00
    6 6 9 26.6041 31.7442 0.0 0.93480 0.01
    0 6 10 31.0331 36.5571  0.0 0.93434 0.01
    2 1 13 23.9602 28.0174 0.0 0.93426 0.01
    3 9 2 37.6589 44.0346 0.0 0.93414 0.01
    9 8 1 232.9213 263.9404  0.0 0.93376 0.07
    12 6 5 14.0102 15.5024  0.0 0.93349 0.00
    17 3 2 79.7589 88.1003 0.0 0.93345 0.03
    18 0 2 614.8268 674.8832 0.0 0.93336 0.10
    1 6 10 168.0339 176.2862 180.0 0.93293 0.05
    6 8 5 72.2365 74.7232 -180.0 0.93251 0.02
    4 9 1 66.8581 69.0026 -180.0 0.93236 0.02
    2 5 11 23.5333 24.3953 180.0 0.93230 0.01
    1 9 3 25.2203 26.3854  0.0 0.93195 0.01
    7 7 7 45.6932 49.8603 -180.0 0.93159 0.01
    9 5 9 150.6804 164.8441  0.0 0.93157 0.05
    4 8 6 111.7186 129.3038 -180.0 0.93107 0.04
    10 6 7 0.2933 0.3415 180.0 0.93085 0.00
    12 3 9 66.1692 77.2061 0.0 0.93033 0.02
    14 2 8 89.4872 103.5360 0.0 0.93021 0.03
    15 2 7 169.7777 191.0396  0.0 0.92977 0.05
    12 7 0 517.7127 582.2826 0.0 0.92976 0.08
    9 4 10 137.5262 153.6580 0.0 0.92963 0.04
    12 5 7 181.5138 201.2450 180.0 0.92904 0.06
    13 5 6 52.0428 57.5948 -180.0 0.92884 0.02
    15 4 5 497.8370 549.8351 0.0 0.92880 0.16
    2 6 10 49.6607 55.2395 -180.0 0.92874 0.02
    17 2 4 73.9120 80.8048 0.0 0.92851 0.02
    12 0 10 20.3105 22.2645 -180.0 0.92840 0.00
    10 1 11 189.0395 206.6647 0.0 0.92836 0.06
    5 3 12 2.0672 2.2499 0.0 0.92831 0.00
    16 4 3 246.2994 264.8636 -180.0 0.92823 0.08
    18 1 2 374.5604 393.0412 180.0 0.92794 0.12
    2 9 3 4.0455 4.1598  0.0 0.92777 0.00
    14 6 0 278.3484 283.1000 180.0 0.92764 0.04
    3 1 13 1.7876 1.7424 0.0 0.92728 0.00
    12 7 1 8.6557 8.3775  0.0 0.92711 0.00
    9 8 2 0.0185 0.0193 0.0 0.92578 0.00
    7 5 10 53.6301 58.1143 -180.0 0.92558 0.02
    3 5 11 4.3171 4.8681 0.0 0.92537 0.00
    0 4 12 49.1471 55.7669  0.0 0.92532 0.01
    5 7 8 0.0427 0.0505 -180.0 0.92511 0.00
    14 6 1 152.4170 178.1679 180.0 0.92501 0.05
    11 4 9 1120.1295 1376.0875  0.0 0.92457 0.35
    10 7 5 654.2829 800.0610  0.0 0.92452 0.21
    4 9 2 243.2436 302.3587 0.0 0.92442 0.08
    1 4 12 131.1102 158.8307  0.0 0.92395 0.04
    0 2 13 289.6206 343.7998 0.0 0.92365 0.05
    16 3 5 80.6807 94.8413  0.0 0.92354 0.03
    12 1 10 6.8566 7.8865 -180.0 0.92307 0.00
    15 5 3 374.9011 426.0899  0.0 0.92283 0.12
    8 0 12 420.8828 476.2521 0.0 0.92274 0.07
    13 6 4 0.3060 0.3461 0.0 0.92271 0.00
    13 2 9 153.9682 173.4934 180.0 0.92264 0.05
    18 2 0 1270.9424 1427.3179  0.0 0.92246 0.20
    1 2 13 332.2131 370.3926 180.0 0.92229 0.10
    7 2 12 351.2886 389.3147 0.0 0.92202 0.11
    3 6 10 127.4212 140.6925  0.0 0.92189 0.04
    9 7 6 1.7381 1.9277 180.0 0.92175 0.00
    16 2 6 114.9227 129.7558 180.0 0.92134 0.04
    11 5 8 105.1540 119.3320 180.0 0.92126 0.03
    3 9 3 30.4179 35.5445 -180.0 0.92094 0.01
    17 1 5 143.6333 166.0231 -180.0 0.92090 0.04
    14 5 5 30.1361 35.1965 180.0 0.92067 0.01
    17 3 3 506.4368 589.1393 0.0 0.92027 0.16
    5 9 1 97.5514 114.6292 0.0 0.91999 0.03
    2 4 12 458.3930 533.1789 180.0 0.91988 0.14
    18 2 1 226.7242 259.7190 180.0 0.91988 0.07
    11 7 4 992.2399 1105.8605 -180.0 0.91938 0.31
    12 7 2 125.9330 139.1773  0.0 0.91930 0.04
    0 8 7 474.1188 499.2538 0.0 0.91894 0.07
    5 8 6 117.7798 122.7849 0.0 0.91875 0.04
    7 4 11 621.5123 632.8685 180.0 0.91850 0.19
    2 2 13 378.0648 378.9562 -180.0 0.91825 0.12
    4 1 13 803.9251 790.8983 180.0 0.91777 0.25
    8 8 4 0.4553 0.4467 0.0 0.91773 0.00
    9 6 8 118.7129 116.1910  0.0 0.91762 0.04
    1 8 7 204.4514 199.0070 -180.0 0.91760 0.06
    8 1 12 5.4825 5.3600 180.0 0.91751 0.00
    14 6 2 59.2751 57.7472 -180.0 0.91725 0.02
    7 6 9 98.9681 95.1164 -180.0 0.91695 0.03
    4 5 11 7.4784 6.6447 -180.0 0.91591 0.00
    18 1 3 243.3838 233.5454 0.0 0.91500 0.07
    7 8 5 166.4621 162.4892 0.0 0.91479 0.05
    1 9 4 0.6281 0.6810 -180.0 0.91375 0.00
    1 7 9 46.0004 49.9125 180.0 0.91368 0.01
    2 8 7 75.7065 82.3694  0.0 0.91361 0.02
    6 3 12 7.9828 8.6845 0.0 0.91345 0.00
    3 4 12 153.4955 168.1056  0.0 0.91322 0.05
    9 8 3 17.4741 19.3961 180.0 0.91293 0.01
    10 2 11 133.5097 151.5043 180.0 0.91264 0.04
    4 6 10 0.1711 0.1962 180.0 0.91254 0.00
    5 9 2 301.5627 353.1272 180.0 0.91236 0.09
    11 3 10 18.8027 22.1247 -180.0 0.91230 0.01
    18 2 2 119.1495 138.9851 -180.0 0.91225 0.04
    9 3 11 49.8961 60.1204  0.0 0.91210 0.02
    15 0 8 3.9905 4.8214 0.0 0.91200 0.00
    4 9 3 102.4256 129.7224 0.0 0.91162 0.03
    3 2 13 17.8449 22.0116 -180.0 0.91162 0.01
    8 7 7 0.8006 0.9822 -180.0 0.91129 0.00
    10 8 0 9.5165 10.0344 180.0 0.91058 0.00
    6 7 8 280.7623 282.7260  0.0 0.91040 0.09
    16 4 4 739.4088 739.2366 -180.0 0.91025 0.22
    2 9 4 45.0499 41.1216 0.0 0.90981 0.01
    2 7 9 10.8719 9.9053 -180.0 0.90974 0.00
    10 8 1 3.3578 3.7365 180.0 0.90809 0.00
    6 9 0 812.0816 929.5019 180.0 0.90798 0.12
    12 2 10 1.3497 1.7316 -180.0 0.90762 0.00
    3 8 7 1.5002 2.2895  0.0 0.90709 0.00
    15 1 8 153.7593 227.3212 180.0 0.90694 0.05
    12 7 3 146.4807 217.8901 -180.0 0.90671 0.04
    14 4 7 0.9943 1.4869  0.0 0.90623 0.00
    10 5 9 326.4325 492.0492 0.0 0.90608 0.10
    5 1 13 322.8648 479.7563 -180.0 0.90596 0.10
    8 5 10 49.2040 72.5834 0.0 0.90565 0.01
    17 2 5 71.5493 101.9355 0.0 0.90555 0.02
    6 9 1 127.8176 185.9002 180.0 0.90552 0.04
    12 6 6 260.6425 361.9911  0.0 0.90522 0.08
    15 5 4 44.2966 60.4392 -180.0 0.90515 0.01
    14 6 3 13.1866 16.9807 0.0 0.90474 0.00
    17 4 1 12.2793 15.6294  0.0 0.90466 0.00
    16 5 0 115.7880 146.7380  0.0 0.90463 0.02
    6 8 6 4.9362 5.9692 180.0 0.90433 0.00
    14 3 8 154.5638 187.6936 0.0 0.90430 0.05
    10 4 10 164.4426 198.6728 -180.0 0.90429 0.05
    5 5 11 7.8701 9.4008 -180.0 0.90418 0.00
    4 4 12 184.1212 219.8818 180.0 0.90413 0.05
    13 4 8 98.7177 117.9474 -180.0 0.90408 0.03
    16 1 7 30.7652 36.7579 180.0 0.90396 0.01
    15 3 7 3.6161 4.3146 -180.0 0.90389 0.00
    3 9 4 226.0800 273.0105 -180.0 0.90336 0.07
    3 7 9 470.8180 570.8354  0.0 0.90330 0.14
    11 6 7 81.2933 99.6664  0.0 0.90285 0.02
    17 3 4 0.3941 0.4818  0.0 0.90274 0.00
    18 0 4 609.4954 745.5599 -180.0 0.90266 0.09
    4 2 13 117.3157 144.2529  0.0 0.90258 0.03
    14 1 9 210.2226 258.9477 180.0 0.90245 0.06
    8 2 12 14.9956 18.4967 0.0 0.90232 0.00
    16 5 1 7.6360 9.3433 180.0 0.90219 0.00
    15 4 6 108.2615 128.0826 0.0 0.90094 0.03
    5 6 10 174.8642 206.8005  0.0 0.90093 0.05
    10 8 2 259.1798 305.4849 0.0 0.90075 0.08
    11 1 11 124.4095 146.5561 -180.0 0.90058 0.04
    9 0 12 767.2710 903.6657 180.0 0.90046 0.11
    13 6 5 164.4457 192.5600 0.0 0.90017 0.05
    5 9 3 23.8509 28.0726  0.0 0.90005 0.01
    18 2 3 311.4633 360.4934 180.0 0.89994 0.09
    8 4 11 9.8438 10.4587 -180.0 0.89903 0.00
    17 0 6 405.3614 435.5710 180.0 0.89856 0.06
    6 9 2 3.4132 3.7446  0.0 0.89823 0.00
    4 8 7 473.1205 521.5758  0.0 0.89818 0.14
    18 1 4 12.5573 14.5756 180.0 0.89776 0.00
    8 6 9 51.9769 62.7772 0.0 0.89757 0.02
    17 4 2 2.7974 3.3174 0.0 0.89740 0.00
    13 3 9 194.3540 236.5361 180.0 0.89734 0.06
    18 3 0 248.0848 294.0396  0.0 0.89718 0.04
    11 7 5 3.7718 4.5497 0.0 0.89707 0.00
    10 7 6 6.0614 7.3324 0.0 0.89703 0.00
    1 3 13 401.6478 484.3773  0.0 0.89702 0.12
    7 3 12 1011.0189 1192.8902 -180.0 0.89677 0.30
    13 5 7 35.7780 38.4229 180.0 0.89618 0.01
    16 3 6 68.3764 73.1649 0.0 0.89614 0.02
    9 8 4 52.7736 54.3608 -180.0 0.89580 0.02
    13 0 10 1318.2318 1338.9245 0.0 0.89560 0.19
    9 1 12 28.6200 29.0529  0.0 0.89559 0.01
    8 8 5 549.2158 556.2295 -180.0 0.89554 0.16
    16 5 2 28.4254 28.5954  0.0 0.89498 0.01
    18 3 1 52.6013 52.7314 180.0 0.89480 0.02
    12 4 9 179.4550 178.8558 0.0 0.89463 0.05
    4 9 4 426.7584 424.6823  0.0 0.89456 0.12
    4 7 9 42.9524 42.6538 -180.0 0.89450 0.01
    13 7 1 156.0476 154.7300  0.0 0.89445 0.05
    7 7 8 51.3697 49.0788 180.0 0.89388 0.01
    17 1 6 43.3432 41.4372  0.0 0.89373 0.01
    14 5 6 5.8217 5.5118  0.0 0.89352 0.00
    2 3 13 2.2759 2.1376 180.0 0.89329 0.00
    10 6 8 46.1307 43.1928  0.0 0.89322 0.01
    5 4 12 23.5520 22.3690  0.0 0.89283 0.01
    15 2 8 515.4943 512.7824  0.0 0.89227 0.15
    6 1 13 24.8518 24.9855  0.0 0.89213 0.01
    1 9 5 699.3176 724.1937 180.0 0.89184 0.20
    12 5 8 32.9568 33.7360 0.0 0.89163 0.01
    5 2 13 278.9481 282.5870 0.0 0.89134 0.08
    13 1 10 126.8027 123.1827 -180.0 0.89082 0.04
    6 5 11 122.3968 117.2127  0.0 0.89043 0.04
    12 7 4 28.8794 28.7409 -180.0 0.88992 0.01
    9 7 7 248.1556 248.5884 180.0 0.88981 0.07
    16 2 7 116.0314 119.5621  0.0 0.88943 0.03
    7 9 1 0.7226 0.7526 180.0 0.88926 0.00
    10 8 3 80.0356 84.7279 180.0 0.88889 0.02
    16 4 5 9.9368 10.6442 0.0 0.88859 0.00
    2 9 5 126.0211 138.7115 -180.0 0.88818 0.04
    7 8 6 0.3756 0.4112 -180.0 0.88814 0.00
    10 3 11 51.4572 56.2793  0.0 0.88813 0.01
    14 6 4 1.0771 1.1712 -180.0 0.88806 0.00
    14 2 9 36.2315 39.5547 -180.0 0.88799 0.01
    18 3 2 267.0572 289.0550 -180.0 0.88777 0.08
    15 6 1 67.9805 73.4942 0.0 0.88767 0.02
    19 1 1 326.4107 351.7095  0.0 0.88752 0.09
    13 7 2 285.0766 306.7706 180.0 0.88743 0.08
    6 6 10 7.4678 8.0087 180.0 0.88733 0.00
    3 3 13 22.0442 23.6415  0.0 0.88719 0.01
    5 8 7 7.6229 8.1544 0.0 0.88710 0.00
    6 9 3 466.9614 506.9948 0.0 0.88648 0.13
    11 2 11 110.6015 120.8222 -180.0 0.88621 0.03
    17 4 3 13.6597 14.6973 0.0 0.88568 0.00
    19 0 2 435.5102 459.4500 -180.0 0.88528 0.06
    9 5 10 27.2418 28.4020 180.0 0.88456 0.01
    15 5 5 7.5756 8.0296 -180.0 0.88384 0.00
    5 9 4 22.1221 23.4379 0.0 0.88362 0.01
    5 7 9 524.2063 557.6673  0.0 0.88355 0.15
    18 2 4 67.4090 73.1002 180.0 0.88352 0.02
    12 3 10 295.1198 317.4636 0.0 0.88350 0.08
    16 5 3 826.0440 909.5691 0.0 0.88335 0.23
    0 8 8 4.1755 5.1000 -180.0 0.88269 0.00
    7 9 2 163.8588 203.9283 0.0 0.88236 0.05
    0 6 11 191.0980 239.6410 -180.0 0.88235 0.03
    3 9 5 19.4114 24.7584 0.0 0.88218 0.01
    11 8 1 34.4822 42.9605 -180.0 0.88204 0.01
    17 3 5 24.1486 29.6524 180.0 0.88159 0.01
    1 8 8 13.0056 15.9880 180.0 0.88150 0.00
    9 2 12 166.7165 203.6200 0.0 0.88146 0.05
    1 6 11 0.0544 0.0649 -180.0 0.88116 0.00
    15 6 2 178.4123 216.3853  0.0 0.88081 0.05
    19 1 2 17.0632 20.9843  0.0 0.88066 0.00
    11 5 9 8.1917 10.7013 0.0 0.88019 0.00
    17 2 6 29.9977 42.6432 180.0 0.87968 0.01
    1 5 12 225.4408 329.5045 0.0 0.87966 0.06
    6 4 12 222.1849 329.1016 0.0 0.87958 0.06
    4 3 13 115.0381 174.4641 0.0 0.87885 0.03
    8 3 12 102.8694 150.7594 -180.0 0.87861 0.03
    11 4 10 469.6317 680.1273  0.0 0.87856 0.13
    9 4 11 23.9879 33.3341 0.0 0.87838 0.01
    6 2 13 56.1025 73.7477 180.0 0.87816 0.02
    0 0 14 99.3729 127.5540 -180.0 0.87805 0.01
    2 8 8 24.1121 30.3943 180.0 0.87797 0.01
    2 6 11 554.1537 661.0832 -180.0 0.87763 0.15
    10 0 12 63.6092 74.1731 -180.0 0.87737 0.01
    9 6 9 82.6716 95.1974 -180.0 0.87702 0.02
    18 1 5 120.1931 139.6883  0.0 0.87696 0.03
    13 2 10 1.8367 2.1212  0.0 0.87690 0.00
    1 0 14 207.9103 240.9594 0.0 0.87688 0.03
    7 1 13 6.1110 7.1247  0.0 0.87658 0.00
    18 3 3 28.8252 33.7072 180.0 0.87641 0.01
    2 5 12 9.0308 10.5997 180.0 0.87614 0.00
    13 7 3 213.1776 249.8757 -180.0 0.87609 0.06
    8 7 8 12.9657 15.2258 -180.0 0.87590 0.00
    11 8 2 52.8193 62.4357 180.0 0.87531 0.01
    9 8 5 761.7162 906.9541  0.0 0.87513 0.21
    7 5 11 56.0900 67.5148  0.0 0.87496 0.02
    12 6 7 7.8025 9.4052 0.0 0.87491 0.00
    13 6 6 4.9217 5.9892 180.0 0.87474 0.00
    6 8 7 69.6052 90.0703 180.0 0.87410 0.02
    4 9 5 69.7951 91.3161 -180.0 0.87398 0.02
    16 0 8 1.1231 1.4164 0.0 0.87384 0.00
    19 2 1 16.9743 20.7531 -180.0 0.87375 0.00
    8 9 0 177.6005 224.5342 0.0 0.87375 0.02
    2 0 14 394.4795 469.9791 0.0 0.87340 0.05
    10 8 4 214.2767 237.3385  0.0 0.87306 0.06
    10 1 12 82.5896 87.4385 0.0 0.87287 0.02
    12 1 11 130.9826 137.7377  0.0 0.87284 0.04
    1 1 14 217.9376 211.9607 -180.0 0.87238 0.06
    3 8 8 0.1067 0.0992  0.0 0.87217 0.00
    7 6 10 260.2857 242.5059 -180.0 0.87201 0.07
    11 7 6 22.6398 21.2336 180.0 0.87190 0.01
    3 6 11 891.7942 828.2174  0.0 0.87184 0.24
    8 9 1 29.9886 28.1427 0.0 0.87155 0.01
    14 4 8 31.9409 30.0894 -180.0 0.87141 0.01
    7 9 3 448.6534 422.9098  0.0 0.87121 0.12
    15 4 7 50.1960 47.4159  0.0 0.87104 0.01
    6 9 4 16.8796 15.9019  0.0 0.87077 0.00
    6 7 9 1.3435 1.2651 0.0 0.87071 0.00
    8 8 6 97.5085 91.9268 0.0 0.87049 0.03
    3 5 12 0.4318 0.4073  0.0 0.87038 0.00
    17 4 4 150.1137 142.0452  0.0 0.87001 0.04
    15 6 3 4.8134 4.5616  0.0 0.86972 0.00
    12 7 5 177.6139 168.5024 180.0 0.86965 0.05
    19 1 3 147.5715 139.8419 180.0 0.86957 0.04
    16 1 8 128.6924 122.1210 -180.0 0.86939 0.03
    15 3 8 7.2782 6.9024 -180.0 0.86933 0.00
    1 7 10 8.1391 7.7296  0.0 0.86920 0.00
    2 1 14 19.8523 18.6234  0.0 0.86895 0.01
    5 3 13 146.6765 134.8862 180.0 0.86846 0.04
    11 6 8 5.1149 4.6930 0.0 0.86840 0.00
    14 6 5 76.3301 69.1025 180.0 0.86791 0.02
    16 5 4 21.8917 19.7643  0.0 0.86781 0.01
    3 0 14 840.7569 755.2626 180.0 0.86769 0.11
    15 1 9 44.1912 39.6762  0.0 0.86768 0.01
    10 7 7 94.1472 83.9513 -180.0 0.86751 0.03
    19 2 2 261.9779 232.5100 180.0 0.86721 0.07
    1 9 6 355.1066 311.2193 -180.0 0.86709 0.10
    16 3 7 66.5389 58.6293 -180.0 0.86670 0.02
    0 4 13 202.1978 177.5242 0.0 0.86601 0.03
    2 7 10 43.6993 38.1898  0.0 0.86581 0.01
    14 3 9 135.2442 115.7663 180.0 0.86537 0.04
    13 4 9 16.2035 13.7496 0.0 0.86517 0.00
    8 9 2 510.6922 431.5053 180.0 0.86505 0.14
    18 4 0 1789.5342 1524.8215 180.0 0.86503 0.24
    14 7 0 452.9104 384.4289  0.0 0.86491 0.06
    1 4 13 132.5996 111.7751 -180.0 0.86489 0.04
    7 4 12 23.2361 19.6258 -180.0 0.86466 0.01
    17 1 7 302.4897 258.4919 -180.0 0.86452 0.08
    11 8 3 17.7465 15.2427 0.0 0.86442 0.00
    14 5 7 4.5066 3.8938 180.0 0.86433 0.00
    4 8 8 146.5613 127.7526 0.0 0.86424 0.04
    16 4 6 303.4034 265.8627 180.0 0.86410 0.08
    4 6 11 5.9107 5.2822 180.0 0.86392 0.00
    14 0 10 175.1490 156.2453 180.0 0.86381 0.02
    5 9 5 250.9227 225.7463 -180.0 0.86376 0.07
    2 9 6 205.4370 186.5371  0.0 0.86373 0.05
    11 3 11 3.2342 2.8916 180.0 0.86371 0.00
    18 2 5 31.6090 27.8642 0.0 0.86367 0.01
    3 1 14 811.7558 706.1139 180.0 0.86333 0.22
    7 2 13 292.5019 254.4818  0.0 0.86331 0.08
    17 5 1 435.9094 365.3263  0.0 0.86296 0.12
    18 4 1 36.1661 30.1335  0.0 0.86289 0.01
    14 7 1 577.2400 475.4497 0.0 0.86278 0.15
    0 10 0 572.9131 462.8577  0.0 0.86270 0.04
    10 5 10 68.5217 55.3986 -180.0 0.86264 0.02
    4 5 12 10.1991 8.1399 180.0 0.86250 0.00
    13 5 8 101.7487 81.2735  0.0 0.86246 0.03
    2 4 13 41.2920 32.6363  0.0 0.86155 0.01
    18 3 4 34.9835 27.8232 180.0 0.86123 0.01
    13 7 4 27.9451 22.1714 0.0 0.86091 0.01
    0 10 1 929.6402 731.3254 -180.0 0.86058 0.12
    0 2 14 222.5991 175.3796 180.0 0.86040 0.03
    3 7 10 159.8668 124.8658 -180.0 0.86024 0.04
    4 0 14 84.5190 66.1807  0.0 0.85988 0.01
    10 2 12 65.5012 51.0399 0.0 0.85977 0.02
    12 2 11 1.5373 1.1980 -180.0 0.85974 0.00
    15 5 6 38.4786 30.2465  0.0 0.85973 0.01
    8 1 13 16.8272 13.1740 0.0 0.85960 0.00
    14 1 10 9.7404 7.6453 -180.0 0.85952 0.00
    1 10 1 1.3497 1.0484  0.0 0.85948 0.00
    7 8 7 133.7790 104.8323 0.0 0.85945 0.04
    9 3 12 6.3933 5.0799 -180.0 0.85931 0.00
    1 2 14 10.4248 8.3363 -180.0 0.85930 0.00
    19 0 4 395.5913 329.3332 -180.0 0.85896 0.05
    2 10 0 0.1166 0.1051 -180.0 0.85828 0.00
    3 9 6 96.0669 86.7956 180.0 0.85821 0.03
    8 5 11 20.6025 18.3334 180.0 0.85807 0.01
    12 8 0 34.4502 30.3429 180.0 0.85802 0.00
    17 3 6 494.6725 429.6840 180.0 0.85767 0.13
    18 0 6 388.9856 337.3212 -180.0 0.85760 0.05
    10 4 11 58.3038 52.2123 -180.0 0.85691 0.02
    9 7 8 78.6951 71.7157  0.0 0.85678 0.02
    17 5 2 19.3556 17.6193 0.0 0.85665 0.01
    19 2 3 10.5416 9.6126  0.0 0.85661 0.00
    18 4 2 25.3798 23.1781 180.0 0.85659 0.01
    14 7 2 284.9523 263.0314  0.0 0.85647 0.07
    16 2 8 135.8674 126.4900 0.0 0.85644 0.04
    7 9 4 95.4170 90.1724 0.0 0.85629 0.02
    6 3 13 38.4429 36.1341 0.0 0.85626 0.01
    7 7 9 300.9831 285.7191 -180.0 0.85623 0.08
    2 10 1 638.3212 610.8822  0.0 0.85620 0.17
    3 4 13 195.7577 182.4533 0.0 0.85607 0.05
    2 2 14 107.1242 98.9767 180.0 0.85603 0.03
    12 8 1 79.7697 72.7886 0.0 0.85593 0.02
    10 6 9 5.9615 5.3062  0.0 0.85565 0.00
    4 1 14 268.6368 238.0743  0.0 0.85564 0.07
    8 6 10 353.9286 299.2093 0.0 0.85529 0.09
    13 3 10 62.0605 51.3173 0.0 0.85509 0.02
    15 6 4 21.1941 17.3568  0.0 0.85487 0.01
    15 2 9 11.4386 9.2690  0.0 0.85481 0.00
    19 1 4 377.0078 307.7253 -180.0 0.85473 0.10
    8 9 3 334.9595 268.5032 0.0 0.85454 0.09
    16 6 0 228.6565 185.9726 0.0 0.85443 0.03
    5 8 8 5.4312 4.3278 180.0 0.85436 0.00
    0 10 2 144.2357 114.7219 0.0 0.85432 0.02
    12 5 9 73.3448 59.3912 180.0 0.85425 0.02
    5 6 11 35.2894 29.0019 -180.0 0.85405 0.01
    10 8 5 0.5872 0.4925 180.0 0.85389 0.00
    11 0 12 17.1776 14.5509 0.0 0.85381 0.00
    18 1 6 502.7867 436.7288 -180.0 0.85339 0.13
    1 10 2 12.2118 10.9651 0.0 0.85324 0.00
    12 4 10 398.4276 340.4225 180.0 0.85275 0.10
    9 9 1 17.0616 14.4689 180.0 0.85270 0.00
    5 5 12 51.8286 43.9349 0.0 0.85268 0.01
    4 7 10 17.9392 15.1371  0.0 0.85264 0.00
    16 6 1 43.8946 36.0142 180.0 0.85237 0.01
    19 3 1 25.2052 20.4524 180.0 0.85217 0.01
    17 2 7 347.2350 278.9481  0.0 0.85178 0.09
    6 9 5 0.3879 0.3103 -180.0 0.85175 0.00
    9 8 6 128.0084 102.7224 -180.0 0.85171 0.03
    17 4 5 0.9991 0.8074 -180.0 0.85104 0.00
    3 10 1 630.6694 510.0510 0.0 0.85082 0.16
    4 9 6 169.9638 135.0366 -180.0 0.85065 0.04
    3 2 14 297.9663 235.2951 -180.0 0.85065 0.08
    5 0 14 146.4351 109.8945  0.0 0.85015 0.02
    2 10 2 7.2938 5.3866  0.0 0.85004 0.00
    20 0 0 949.4446 701.5964  0.0 0.84988 0.06
    11 8 4 1.9323 1.4122 0.0 0.84983 0.00
    12 8 2 85.5815 62.3731 -180.0 0.84977 0.02
    11 1 12 232.5397 166.7364 180.0 0.84966 0.06
    16 5 5 91.3939 64.9591 -180.0 0.84898 0.02
    4 4 13 126.4831 91.9531 0.0 0.84857 0.03
    8 4 12 790.9222 588.8538 0.0 0.84836 0.20
    13 6 7 10.2273 8.0229 -180.0 0.84730 0.00
    8 2 13 15.5053 12.2400 0.0 0.84707 0.00
    14 2 10 0.0736 0.0582 180.0 0.84700 0.00
    12 7 6 234.8137 187.3583 180.0 0.84666 0.06
    9 9 2 65.7675 52.5827 -180.0 0.84661 0.02
    17 5 3 14.5892 11.5995 0.0 0.84644 0.00
    18 4 3 360.8247 286.6258 -180.0 0.84637 0.09
    0 8 9 955.9473 777.0888 -180.0 0.84637 0.12
    16 6 2 125.2003 99.4491 -180.0 0.84629 0.03
    14 7 3 256.1980 203.8836 -180.0 0.84626 0.07
    19 3 2 85.4223 67.3233 -180.0 0.84610 0.02
    5 1 14 10.3970 8.2524 180.0 0.84605 0.00
    20 1 0 21.4875 16.5898 -180.0 0.84579 0.00
    4 10 0 3.2102 2.4003 180.0 0.84545 0.00
    13 1 11 28.9443 21.5869  0.0 0.84542 0.01
    1 8 9 3.4615 2.5466  0.0 0.84533 0.00
    14 6 6 300.2030 217.8031 -180.0 0.84505 0.08
    3 10 2 14.4397 10.2529 180.0 0.84477 0.00
    11 7 7 36.0906 25.6821 0.0 0.84471 0.01
    0 10 3 45.7444 31.5571 180.0 0.84419 0.01
    20 1 1 2.0650 1.4495 0.0 0.84379 0.00
    4 10 1 0.3044 0.2135 180.0 0.84346 0.00
    12 6 8 1.9889 1.3987 180.0 0.84345 0.00
    8 8 7 315.1391 221.4707 180.0 0.84343 0.08
    4 2 14 8.3619 5.9199 -180.0 0.84329 0.00
    1 10 3 15.4907 10.9917 180.0 0.84315 0.00
    5 7 10 198.2307 140.7320  0.0 0.84314 0.05
    18 3 5 18.1783 13.0165  0.0 0.84281 0.00
    6 8 8 206.0558 146.4546 180.0 0.84273 0.05
    13 7 5 286.7424 205.5922 0.0 0.84252 0.07
    7 3 13 393.3180 281.2139 -180.0 0.84247 0.10
    6 6 11 196.6530 140.3304  0.0 0.84243 0.05
    19 2 4 2.6613 1.9223  0.0 0.84242 0.00
    2 8 9 14.6568 10.5477 -180.0 0.84221 0.00
    20 0 2 399.8657 300.4167  0.0 0.84187 0.05
    9 1 13 372.4846 290.3034 -180.0 0.84150 0.09
    5 9 6 323.2160 257.1420  0.0 0.84122 0.08
    18 2 6 459.6348 363.1871 180.0 0.84114 0.12
    6 5 12 78.7906 62.6864 180.0 0.84112 0.02
    8 9 4 90.4284 72.7678 180.0 0.84044 0.02
    8 7 9 8.8704 7.1499 0.0 0.84038 0.00
    1 9 7 30.5970 24.6867 0.0 0.84034 0.01
    11 5 10 12.8032 10.3808 -180.0 0.84022 0.00
    9 5 11 305.9840 250.0333  0.0 0.84006 0.08
    2 10 3 1388.3299 1136.7675 -180.0 0.84005 0.35
    15 4 8 210.6398 172.5608 -180.0 0.83998 0.05
    12 8 3 30.1011 24.8727  0.0 0.83980 0.01
_pd_meas_2theta_range_min     1.00670
_pd_meas_2theta_range_max     49.98723
_pd_meas_2theta_range_inc     0.00836
_pd_meas_scan_method     step
_pd_meas_special_details     ?
_refine_special_details     ?
_reflns_number_total     1595
_refine_ls_matrix_type     full
_refine_ls_wR_factor_obs     0.04117
_refine_ls_goodness_of_fit_all     2.083
_refine_ls_restrained_S_all     ?
_refine_ls_restrained_S_obs     ?
_refine_ls_number_parameters     64
_refine_ls_number_constraints     ?
_refine_ls_hydrogen_treatment     refU
_refine_ls_weighting_scheme     sigma
_refine_ls_weighting_details     ?
_refine_ls_shift/su_max     0.015
_refine_diff_density_max     0.363
_refine_diff_density_min     -0.402
_refine_ls_extinction_method     ?
_refine_ls_extinction_coef     ?
_computing_data_collection     ?
_computing_data_reduction     ?
_computing_structure_solution     FOX
_computing_structure_refinement
;
GSAS-II (Toby & Von Dreele, 2013)
;
_computing_molecular_graphics
;
Mercury (Macrae <i>et al.</i>,  2020), DIAMOND (Crystal Impact,
2015)
;
_computing_publication_material
;
publCIF (Westrip, 2010)
;
_pd_calibration_special_details     'NIST SRM 660c LaB6 external standard'
_pd_phase_name     20307_138_1
_pd_prep_cool_rate     ?
_pd_prep_pressure     ?
_pd_prep_temperature     298
_pd_proc_2theta_range_min     1.01882
_pd_proc_2theta_range_max     49.99934
_pd_proc_2theta_range_inc     0.00836
_pd_calc_method     "Rietveld Refinement"
_pd_proc_info_data_reduction     ?
_pd_proc_info_datetime     2020-05-15T11:47
_pd_proc_info_excluded_regions     ?
_pd_proc_ls_background_function
;
Background function: "chebyschev" function with 4 terms:
    1682(4), -690(8), -285(6), 225(10),
  Background peak parameters: pos, int, sig, gam:
    12.847, 1.463322627e6, 156931.773, 0.100,
;
_pd_proc_ls_pref_orient_corr
                       "March-Dollase correction coef. = 1.000 axis = [0, 0, 1]"
_pd_proc_ls_prof_R_factor     0.03140
_pd_proc_ls_prof_wR_factor     0.04023
_pd_proc_ls_prof_wR_expected     0.01988
_pd_proc_ls_profile_function
;
Finger-Cox-Jephcoat function parameters U, V, W, X, Y, SH/L:
  peak variance(Gauss) = Utan(Th)^2^+Vtan(Th)+W:
  peak HW(Lorentz) = X/cos(Th)+Ytan(Th); SH/L = S/L+H/L
  U, V, W in (centideg)^2^, X & Y in centideg
    19.949, 12.795, 0.000, 2.075, 0.000, 0.032,
  Crystallite size in microns with "isotropic" model:
  parameters: Size, G/L mix
    1.000, 1.000,
  Microstrain, "generalized" model (10^6^ * delta Q/Q)
  parameters: S400, S040, S004, S220, S202, S022, G/L mix
    33.849, 17.475, 53.578, 71.795, -10.034, -20.359, 1.000,
;
_pd_proc_ls_special_details     ?
_pd_proc_number_of_points     5863
_pd_spec_mount_mode     transmission
_pd_spec_mounting     'glass capillary'
_pd_spec_shape     cylinder
_pd_spec_size_axial     12
_pd_spec_size_equat     0.7
_pd_spec_size_thick     0.7
loop_
    _atom_site_type_symbol
    _atom_site_label
    _atom_site_fract_x
    _atom_site_fract_y
    _atom_site_fract_z
    _atom_site_U_iso_or_equiv
    _atom_site_adp_type
    _atom_site_occupancy
    _atom_site_symmetry_multiplicity
    C C1 0.0915(5) 0.5073(6) 0.9674(6) 0.0210(9) Uiso 1.000 8
    C C2 0.1285(4) 0.3821(6) 1.0372(4) 0.022(2)   Uiso 1.000 8
    C C3 0.1338(3)   0.2175(5) 0.9884(4) 0.0216 Uiso 1.000 8
    C C4 0.1952(4) 0.2166(6) 0.8963(5) 0.0216 Uiso 1.000 8
    C C5 0.2074(4) 0.0741(9) 0.8266(6) 0.0210 Uiso 1.000 8
    C C6 0.1579(4) 0.1002(7) 1.0781(5) 0.0210 Uiso 1.000 8
    H H7 0.10206 0.37794 1.10512 0.0280 Uiso 1.000 8
    H H8 0.17906 0.41592 1.04805 0.0280 Uiso 1.000 8
    H H9 0.18379 0.30361 0.84387 0.0280 Uiso 1.000 8
    H H10 0.24619 0.24461 0.92993 0.0280 Uiso 1.000 8
    O O11 0.1057(3) 0.6434(7) 0.9979(5) 0.0210 Uiso 1.000 8
    O O12 0.0560(4) 0.4657(7) 0.8835(4) 0.0210 Uiso 1.000 8
    O O13 0.2679(4) 0.0826(7) 0.7648(5) 0.0210 Uiso 1.000 8
    O O14 0.1527(4) -0.0242(7) 0.8224(4) 0.0210 Uiso 1.000 8
    O O15 0.2199(3) 0.1288(7) 1.1304(5) 0.0210 Uiso 1.000 8
    O O16 0.1154(3) -0.0196(6) 1.0820(4) 0.0210 Uiso 1.000 8
    O O17 0.0586(3)   0.1802(6) 0.9453(4) 0.0210 Uiso 1.000 8
    O O19 0.4752(4) 0.2784(7) 0.2712(5) 0.010(2)   Uiso 1.000 8
    Na Na20 0.0494(2)   0.8835(5) 0.9277(3)   0.0371(11) Uiso 1.000 8
    Na Na21 0.6503(3)   0.7676(6) 0.8258(3) 0.0371 Uiso 1.000 8
    H H18 0.05760 0.27530 0.92410 0.0273 Uiso 1.000 8
    H H22 0.46550 0.36160 0.30650 0.048 Uiso 1.000 8
    H H23 0.49900 0.29090 0.20970 0.048 Uiso 1.000 8
    H H24 0.27200 0.01000 0.71850 0.027 Uiso 1.000 8
_geom_special_details     ?
loop_
    _geom_bond_atom_site_label_1
    _geom_bond_atom_site_label_2
    _geom_bond_site_symmetry_1
    _geom_bond_site_symmetry_2
    _geom_bond_distance
    _geom_bond_publ_flag
    Na20 O11 1_555 1_555 2.440(8) yes
    Na20 O14 1_555 1_565 2.323(6) yes
    Na20 O16 1_555 1_565 2.358(6) yes
    Na20 O17 1_555 1_565 2.573(6) yes
    Na20 O17 1_555 5_567 2.470(5) yes
    Na20 O19 1_555 4_565 2.414(7) yes
    Na21 O11 1_555 6_677 2.421(6) yes
    Na21 O13 1_555 7_667 2.392(8) yes
    Na21 O14 1_555 8_667 2.559(7) yes
    Na21 O15 1_555 5_667 2.441(7) yes
    Na21 O16 1_555 6_667 2.492(6) yes
    Na21 O19 1_555 5_666 2.475(6) yes
    C1 C2 1_555 1_555 1.515(2)   yes
    C1 O11 1_555 1_555 1.256(6) yes
    C1 O12 1_555 1_555 1.248(6) yes
    C2 C1 1_555 1_555 1.515(2)   yes
    C2 C3 1_555 1_555 1.544(2)   yes
    C2 H7 1_555 1_555 0.949(7) yes
    C2 H8 1_555 1_555 0.918(7) yes
    C3 C2 1_555 1_555 1.544(2)   yes
    C3 C4 1_555 1_555 1.540(2)   yes
    C3 C6 1_555 1_555 1.553(2)   yes
    C3 O17 1_555 1_555 1.421(2)   yes
    C4 C3 1_555 1_555 1.540(2)   yes
    C4 C5 1_555 1_555 1.512(2)   yes
    C4 H9 1_555 1_555 1.008(7) yes
    C4 H10 1_555 1_555 0.990(7) yes
    C5 C4 1_555 1_555 1.512(2)   yes
    C5 O13 1_555 1_555 1.280(6) yes
    C5 O14 1_555 1_555 1.259(6) yes
    C6 C3 1_555 1_555 1.553(2)   yes
    C6 O15 1_555 1_555 1.258(4) yes
    C6 O16 1_555 1_555 1.263(5) yes
    H7 C2 1_555 1_555 0.949(7) yes
    H7 H8 1_555 1_555 1.52079 yes
    H8 C2 1_555 1_555 0.918(7) yes
    H8 H7 1_555 1_555 1.52079 yes
    H9 C4 1_555 1_555 1.008(7) yes
    H9 H10 1_555 1_555 1.58211 yes
    H10 C4 1_555 1_555 0.990(7) yes
    H10 H9 1_555 1_555 1.58211 yes
    O11 Na21 1_555 6_577 2.421(6) yes
    O13 Na21 1_555 7_657 2.392(8) yes
    O13 H24 1_555 1_555 0.849(5) yes
    O17 H18 1_555 1_555 0.861(5) yes
    O19 H22 1_555 1_555 0.855(6) yes
    O19 H23 1_555 1_555 0.864(6) yes
loop_
    _geom_angle_atom_site_label_1
    _geom_angle_atom_site_label_2
    _geom_angle_atom_site_label_3
    _geom_angle_site_symmetry_1
    _geom_angle_site_symmetry_2
    _geom_angle_site_symmetry_3
    _geom_angle
    _geom_angle_publ_flag
    C2 C1 O11 1_555 1_555 1_555 114.7(4) yes
    C2 C1 O12 1_555 1_555 1_555 117.6(4) yes
    O11 C1 O12 1_555 1_555 1_555 127.4(4) yes
    C1 C2 C3 1_555 1_555 1_555 117.4(3) yes
    C1 C2 H7 1_555 1_555 1_555 109.2(6) yes
    C3 C2 H7 1_555 1_555 1_555 109.6(5) yes
    C1 C2 H8 1_555 1_555 1_555 104.1(6) yes
    C3 C2 H8 1_555 1_555 1_555 107.1(5) yes
    H7 C2 H8 1_555 1_555 1_555 109.1(5) yes
    C2 C3 C4 1_555 1_555 1_555 109.3(4) yes
    C2 C3 C6 1_555 1_555 1_555 109.8(4) yes
    C4 C3 C6 1_555 1_555 1_555 109.9(4) yes
    C2 C3 O17 1_555 1_555 1_555 107.5(4) yes
    C4 C3 O17 1_555 1_555 1_555 109.6(4) yes
    C6 C3 O17 1_555 1_555 1_555 110.8(3) yes
    C3 C4 C5 1_555 1_555 1_555 120.9(4) yes
    C3 C4 H9 1_555 1_555 1_555 109.6(5) yes
    C5 C4 H9 1_555 1_555 1_555 105.6(7) yes
    C3 C4 H10 1_555 1_555 1_555 106.5(5) yes
    C5 C4 H10 1_555 1_555 1_555 108.4(6) yes
    H9 C4 H10 1_555 1_555 1_555 104.7(5) yes
    C4 C5 O13 1_555 1_555 1_555 113.5(4) yes
    C4 C5 O14 1_555 1_555 1_555 118.0(4) yes
    O13 C5 O14 1_555 1_555 1_555 127.4(4) yes
    C3 C6 O15 1_555 1_555 1_555 117.2(4) yes
    C3 C6 O16 1_555 1_555 1_555 114.2(4) yes
    O15 C6 O16 1_555 1_555 1_555 128.3(4) yes
    C5 O13 H24 1_555 1_555 1_555 115.0(6) yes
    C5 O14 Na20 1_555 1_555 1_545 140.0(5) yes
    C6 O16 Na20 1_555 1_555 1_545 122.2(5) yes
    C3 O17 H18 1_555 1_555 1_555 85.0(4) yes
    H22 O19 H23 1_555 1_555 1_555 115.4(7) yes
    O14 Na20 O16 1_565 1_555 1_565 88.1(2)   yes
data_II_DFT
_chemical_formula_sum     "C6 H13 N2 Na O7"
_chemical_formula_weight     248.17
_symmetry_cell_setting     monoclinic
_symmetry_space_group_name_H-M     'P 21/n'
_space_group_name_Hall     '-P 2yn'
loop_
    _symmetry_equiv_pos_site_id
    _symmetry_equiv_pos_as_xyz
    1 x,y,z
    2 1/2-x,1/2+y,1/2-z
    3 -x,-y,-z
    4 1/2+x,1/2-y,1/2+z
_cell_length_a     13.077726
_cell_length_b     5.635725
_cell_length_c     14.809688
_cell_angle_alpha     90
_cell_angle_beta     111.1167
_cell_angle_gamma     90
_cell_volume     1018.21
_cell_formula_units_Z     4
loop_
    _atom_site_type_symbol
    _atom_site_label
    _atom_site_fract_x
    _atom_site_fract_y
    _atom_site_fract_z
    _atom_site_U_iso_or_equiv
    C C1 0.334955 -0.125859 -0.053293 0.0368
    C C2 0.413701 -0.273363 0.028415 0.025
    C C3 0.417837 -0.212340 0.130913 0.025
    C C4 0.513660 -0.347223 0.205316 0.025
    C C5 0.510260 -0.352184 0.307173 0.0368
    C C6 0.309818 -0.292988 0.142607 0.0368
    H H7 0.394012 -0.460032 0.013463 0.032
    H H8 0.495328 -0.244332 0.025980 0.032
    H H9 0.514380 -0.528620 0.180811 0.032
    H H10 0.589251 -0.261937 0.207408 0.032
    O O11 0.312585 0.083690 -0.035269 0.0368
    O O12 0.297573 -0.217642 -0.136819 0.0368
    O O13 0.508939 -0.554338 0.344614 0.0368
    O O14 0.506494 -0.157356 0.348963 0.0368
    O O15 0.251139 -0.141227 0.164651 0.0368
    O O16 0.288573 -0.511281 0.131537 0.0368
    O O17 0.436659 0.036963 0.148371 0.0368
    H H18 0.3988653 0.115538 0.088678 0.048
    Na Na19 0.636591 -0.180023 0.738832 0.043
    N N20 0.386650 0.697590 -0.536966 0.018
    H H22 0.424318 0.648583 -0.464944 0.023
    H H23 0.339152 0.830221 -0.548135 0.023
    H H24 0.443135 0.752293 -0.576388 0.023
    H H25 0.343924 0.555144 -0.576906 0.023
    N N21 0.181957 0.368664 -0.184415 0.018
    H H26 0.222515 0.237590 -0.134797 0.023
    H H27 0.226674 0.524821 -0.163233 0.023
    H H28 0.178843 0.326892 -0.253256 0.023
    H H29 0.104417 0.394772 -0.184320 0.023
loop_
    _geom_hbond_atom_site_label_D
    _geom_hbond_atom_site_label_H
    _geom_hbond_atom_site_label_A
    _geom_hbond_site_symmetry_A
    _geom_hbond_distance_DH
    _geom_hbond_distance_HA
    _geom_hbond_distance_DA
    _geom_hbond_angle_DHA
    O17 H18 O11 . 0.99 1.75 2.630 146
    N20 H22 O13 1_564 1.04 1.76 2.798 177
    N20 H23 O16 2_564 0.95 1.90 2.755 148
    N20 H24 O14 1_564 1.03 1.82 2.831 170
    N20 H25 O15 2_554 1.03 1.82 2.831 167
    N21 H26 O11 1_555 1.04 1.75 2.767 164
    N21 H27 O12 1_565 1.04 1.69 2.730 176
    N21 H28 O12 2_554 1.03 1.78 2.798 168
    N21 H29 O14 4_454 1.02 2.13 2.996 141
